# Supplementary material for: Response of Ruminal Microbiota–Host Gene Interaction to High-Altitude Environments in Tibetan Sheep
Source: Int J Mol Sci. 2022 Oct 17;23(20):12430. doi: 10.3390/ijms232012430 (PMC9604387; doi:10.3390/ijms232012430)
Supplement: Supplementary file 1 [file ijms-23-12430-s001.zip]

Archive with 5 entries (5 files):
- ijms-1960878-supplementary/Data Sheet S1. Metastats analysis of microbial species.xlsx
- ijms-1960878-supplementary/Data Sheet S2. Gene module analysis of WGCNA.xlsx
- ijms-1960878-supplementary/Figure S1.pdf
- ijms-1960878-supplementary/Figure S2.pdf
- ijms-1960878-supplementary/Table S1.pdf
