# Supplementary material for: Response of Ruminal Microbiota–Host Gene Interaction to High-Altitude Environments in Tibetan Sheep
Source: Int J Mol Sci. 2022 Oct 17;23(20):12430. doi: 10.3390/ijms232012430 (PMC9604387; doi:10.3390/ijms232012430)
Supplement: Supplementary file 1 [file ijms-23-12430-s001.zip › ijms-1960878-supplementary/Data Sheet S1. Metastats analysis of microbial species.xlsx]

## Sheet: Metastats Analysis
phylum	Mean(c)	Variance(c)	Std.err(c)	Mean(g)	Variance(g)	Std.err(g)	P value	Q value		phylum	Mean(c)	Variance(c)	Std.err(c)	Mean(y)	Variance(y)	Std.err(y)	P value	Q value		phylum	Mean(g)	Variance(g)	Std.err(g)	Mean(y)	Variance(y)	Std.err(y)	P value	Q value
Tenericutes	0.000195	3.39e-08	7.52e-05	0.00197	6.67e-07	0.000333	5e-05	0.00095		Synergistetes	0.00664	5.42e-06	0.00095	0.0329	0.000374	0.0079	0.00565	0.0765		Acidobacteria	0.00258	3.11e-06	0.00072	0.00832	4.09e-06	0.000826	0.0002	0.0019
Gemmatimonadetes	0.00117	1.19e-07	0.000141	0.000473	1.16e-07	0.000139	0.0029	0.0276		Fibrobacteres	0.0447	0.000951	0.0126	0.0056	1.51e-06	0.000501	0.00805	0.0765		Gemmatimonadetes	0.000473	1.16e-07	0.000139	0.00172	2.86e-07	0.000218	0.0002	0.0019
Acidobacteria	0.00578	3.29e-06	0.000741	0.00258	3.11e-06	0.00072	0.00885	0.0561		Acidobacteria	0.00578	3.29e-06	0.000741	0.00832	4.09e-06	0.000826	0.0355	0.212		Tenericutes	0.00197	6.67e-07	0.000333	0.000419	8.09e-08	0.000116	0.00095	0.00602
Rokubacteria	0.00161	3.65e-07	0.000247	0.000754	3.37e-07	0.000237	0.0233	0.0939		Gemmatimonadetes	0.00117	1.19e-07	0.000141	0.00172	2.86e-07	0.000218	0.0445	0.212		Rokubacteria	0.000754	3.37e-07	0.000237	0.00226	4.98e-07	0.000288	0.0017	0.00808
Patescibacteria	0.00449	1.79e-05	0.00173	0.0115	3.29e-05	0.00234	0.0268	0.0939		Rokubacteria	0.00161	3.65e-07	0.000247	0.00226	4.98e-07	0.000288	0.0871	0.302		Fibrobacteres	0.0162	4.52e-05	0.00275	0.0056	1.51e-06	0.000501	0.0024	0.00912
Proteobacteria	0.0312	5.57e-05	0.00305	0.0234	1.35e-05	0.0015	0.0336	0.0939		Tenericutes	0.000195	3.39e-08	7.52e-05	0.000419	8.09e-08	0.000116	0.107	0.302		Lentisphaerae	4e-05	3.59e-09	2.44e-05	0.00013	7.56e-09	3.55e-05	0.0498	0.158
Synergistetes	0.00664	5.42e-06	0.00095	0.0337	0.000884	0.0121	0.0396	0.0939		uncultured_bacterium_k_Bacteria	0.00477	1.8e-05	0.00173	0.00189	1.39e-06	0.000482	0.111	0.302		uncultured_bacterium_k_Bacteria	0.00104	2.58e-07	0.000208	0.00189	1.39e-06	0.000482	0.119	0.324
Fibrobacteres	0.0447	0.000951	0.0126	0.0162	4.52e-05	0.00275	0.0403	0.0939		Firmicutes	0.478	0.00396	0.0257	0.428	0.00457	0.0276	0.198	0.454		Proteobacteria	0.0234	1.35e-05	0.0015	0.0271	5.23e-05	0.00295	0.271	0.644
uncultured_bacterium_k_Bacteria	0.00477	1.8e-05	0.00173	0.00104	2.58e-07	0.000208	0.0445	0.0939		Spirochaetes	0.00126	5.3e-06	0.000939	0.0106	0.000317	0.00727	0.215	0.454		Elusimicrobia	0.00117	5e-07	0.000289	0.00252	9.74e-06	0.00127	0.314	0.663
Cyanobacteria	0.00389	4.58e-06	0.000873	0.00625	5.87e-06	0.000989	0.0919	0.175		Patescibacteria	0.00449	1.79e-05	0.00173	0.017	0.000944	0.0125	0.351	0.593		Epsilonbacteraeota	6.35e-05	3.1e-09	2.27e-05	9.49e-05	4.17e-09	2.64e-05	0.376	0.667
Spirochaetes	0.00126	5.3e-06	0.000939	0.00683	0.000102	0.00411	0.229	0.393		Proteobacteria	0.0312	5.57e-05	0.00305	0.0271	5.23e-05	0.00295	0.358	0.593		Chloroflexi	0.00018	8.52e-09	3.77e-05	0.000145	3.19e-09	2.31e-05	0.438	0.667
Kiritimatiellaeota	0.00031	4.57e-08	8.72e-05	0.000781	7.61e-07	0.000356	0.248	0.393		Bacteroidetes	0.408	0.00837	0.0373	0.451	0.00495	0.0287	0.397	0.593		Kiritimatiellaeota	0.000781	7.61e-07	0.000356	0.000451	3.15e-07	0.000229	0.454	0.667
Epsilonbacteraeota	0.000113	7.5e-09	3.54e-05	6.35e-05	3.1e-09	2.27e-05	0.287	0.419		Chloroflexi	0.000301	1.79e-07	0.000173	0.000145	3.19e-09	2.31e-05	0.406	0.593		Actinobacteria	0.00599	9.69e-06	0.00127	0.00494	1.18e-06	0.000443	0.456	0.667
Firmicutes	0.478	0.00396	0.0257	0.438	0.00547	0.0302	0.347	0.471		Cyanobacteria	0.00389	4.58e-06	0.000873	0.00498	1.29e-05	0.00147	0.565	0.694		Cyanobacteria	0.00625	5.87e-06	0.000989	0.00498	1.29e-05	0.00147	0.496	0.674
Lentisphaerae	9.38e-05	1.78e-08	5.44e-05	4e-05	3.59e-09	2.44e-05	0.398	0.504		Actinobacteria	0.00555	4.27e-06	0.000844	0.00494	1.18e-06	0.000443	0.567	0.694		Spirochaetes	0.00683	0.000102	0.00411	0.0106	0.000317	0.00727	0.652	0.789
Bacteroidetes	0.408	0.00837	0.0373	0.449	0.00894	0.0386	0.459	0.543		Kiritimatiellaeota	0.00031	4.57e-08	8.72e-05	0.000451	3.15e-07	0.000229	0.609	0.694		Patescibacteria	0.0115	3.29e-05	0.00234	0.017	0.000944	0.0125	0.665	0.789
Chloroflexi	0.000301	1.79e-07	0.000173	0.00018	8.52e-09	3.77e-05	0.509	0.543		Lentisphaerae	9.38e-05	1.78e-08	5.44e-05	0.00013	7.56e-09	3.55e-05	0.621	0.694		Firmicutes	0.438	0.00547	0.0302	0.428	0.00457	0.0276	0.788	0.881
Elusimicrobia	0.002	8.48e-06	0.00119	0.00117	5e-07	0.000289	0.514	0.543		Epsilonbacteraeota	0.000113	7.5e-09	3.54e-05	9.49e-05	4.17e-09	2.64e-05	0.696	0.735		Synergistetes	0.0337	0.000884	0.0121	0.0329	0.000374	0.0079	0.912	0.931
Actinobacteria	0.00555	4.27e-06	0.000844	0.00599	9.69e-06	0.00127	0.748	0.748		Elusimicrobia	0.002	8.48e-06	0.00119	0.00252	9.74e-06	0.00127	0.762	0.762		Bacteroidetes	0.449	0.00894	0.0386	0.451	0.00495	0.0287	0.931	0.931
genus	Mean(c)	Variance(c)	Std.err(c)	Mean(g)	Variance(g)	Std.err(g)	P value	Q value		genus	Mean(c)	Variance(c)	Std.err(c)	Mean(y)	Variance(y)	Std.err(y)	P value	Q value		genus	Mean(g)	Variance(g)	Std.err(g)	Mean(y)	Variance(y)	Std.err(y)	P value	Q value
Lachnoclostridium_1	7.55e-05	1.53e-08	5.05e-05	0.00102	9.9e-08	0.000128	0	0		Ruminococcaceae_UCG-007	0.000132	1.32e-09	1.48e-05	0.000539	3.06e-08	7.14e-05	0.000156	0.03		Mycobacterium	2.67e-05	6.28e-10	1.02e-05	0.000141	6.08e-10	1.01e-05	0	0
Lachnospiraceae_FE2018_group	2.17e-05	1.24e-09	1.44e-05	0.000306	1.29e-08	4.64e-05	3.28e-05	0.00398		Mailhella	0.000856	2.5e-08	6.45e-05	0.000265	5.18e-08	9.29e-05	0.000247	0.03		Phyllobacterium	1.51e-05	3.44e-10	7.57e-06	0.000157	2.14e-09	1.89e-05	4.15e-06	0.000504
uncultured_bacterium_f_Rhizobiales_Incertae_Sedis	0.000127	1.48e-09	1.57e-05	2.89e-05	1.01e-09	1.3e-05	0.00032	0.0209		uncultured_bacterium_o_Subgroup_7	0.000324	6.07e-09	3.18e-05	0.000706	3.18e-08	7.28e-05	0.00051	0.0413		Papillibacter	0.00526	2.3e-06	0.000619	0.0151	9.9e-06	0.00128	8.3e-06	0.000672
Anaeroplasma	0.000158	3.2e-08	7.3e-05	0.00177	6.48e-07	0.000329	0.000344	0.0209		Lachnospiraceae_NK3A20_group	0.00737	5.27e-06	0.000937	0.00221	2.37e-06	0.000629	0.000704	0.0428		Pseudobutyrivibrio	0.00766	5.13e-06	0.000924	0.00123	1.56e-07	0.000161	1.24e-05	0.000756
uncultured_bacterium_f_Family_XIII	0.000459	3.52e-08	7.66e-05	0.00107	8.45e-08	0.000119	0.000807	0.035		uncultured_bacterium_f_Prevotellaceae	0.0423	0.000227	0.00615	0.0134	3.08e-05	0.00227	0.000897	0.0436		uncultured_bacterium_o_Subgroup_7	0.00013	1.26e-08	4.58e-05	0.000706	3.18e-08	7.28e-05	3.32e-05	0.00161
Brevibacterium	0.000162	1.83e-09	1.74e-05	7.14e-05	8.35e-10	1.18e-05	0.000865	0.035		Lachnoclostridium_1	7.55e-05	1.53e-08	5.05e-05	0.000408	2.03e-08	5.82e-05	0.00112	0.0452		Lachnospiraceae_FE2018_group	0.000306	1.29e-08	4.64e-05	3.27e-06	6.42e-11	3.27e-06	4.15e-05	0.00168
uncultured_bacterium_f_Burkholderiaceae	0.000317	1.38e-08	4.79e-05	8.32e-05	5.33e-09	2.98e-05	0.00111	0.0386		uncultured_bacterium_f_Bacteroidales_UCG-001	0.00864	4.61e-05	0.00277	0.0331	0.0002	0.00578	0.00236	0.0646		Solirubrobacter	4.57e-05	1.72e-09	1.69e-05	0.000333	1.16e-08	4.4e-05	6.22e-05	0.0019
Lysobacter	0.000392	2.11e-08	5.93e-05	0.000109	8.53e-09	3.77e-05	0.00148	0.0451		Fretibacterium	0.00165	2.39e-07	0.000199	0.0226	0.00018	0.00548	0.00242	0.0646		Shuttleworthia	0.00118	6.79e-08	0.000106	0.000287	6.12e-08	0.000101	6.64e-05	0.0019
uncultured_bacterium_o_uncultivated_soil_bacterium_clone_C112	0.000449	2.69e-08	6.7e-05	0.000129	1.39e-08	4.82e-05	0.00193	0.0475		Mycobacterium	7.03e-05	1.57e-09	1.62e-05	0.000141	6.08e-10	1.01e-05	0.00267	0.0646		uncultured_bacterium_f_bacteriap25	4.74e-05	1.95e-09	1.8e-05	0.000227	3.38e-09	2.37e-05	7.05e-05	0.0019
Candidatus_Saccharimonas	0.00145	1.01e-06	0.000411	0.00426	2.15e-06	0.000599	0.00195	0.0475		Phyllobacterium	6.76e-05	1.34e-09	1.5e-05	0.000157	2.14e-09	1.89e-05	0.00268	0.0646		Lysobacter	0.000109	8.53e-09	3.77e-05	0.000537	2.24e-08	6.11e-05	7.88e-05	0.00192
Solirubrobacter	0.000182	6.25e-09	3.23e-05	4.57e-05	1.72e-09	1.69e-05	0.00257	0.0569		Family_XIII_UCG-001	0.000623	3.29e-08	7.41e-05	0.00119	1.12e-07	0.000136	0.00293	0.0646		Pseudoramibacter	0.000152	4.35e-09	2.69e-05	0	0	0	0.000116	0.00223
uncultured_bacterium_f_Enterobacteriaceae	0.00101	1.38e-08	4.8e-05	0.000542	9.07e-08	0.000123	0.00348	0.0633		Oscillospira	0.000124	2.4e-08	6.32e-05	0.000805	2.14e-07	0.000189	0.00437	0.0884		uncultured_bacterium_o_11-24	9.52e-05	5.97e-09	3.15e-05	0.000436	1.64e-08	5.23e-05	0.00012	0.00223
CAG-352	0.00031	2.15e-08	5.98e-05	8.79e-05	2.01e-09	1.83e-05	0.00363	0.0633		Bilophila	6.19e-06	9.19e-11	3.91e-06	0.000142	1e-08	4.09e-05	0.00506	0.0941		uncultured_bacterium_f_Rhizobiales_Incertae_Sedis	2.89e-05	1.01e-09	1.3e-05	0.000174	3.05e-09	2.25e-05	0.000124	0.00223
Acetitomaculum	0.000412	3.91e-08	8.08e-05	0.00142	4.58e-07	0.000276	0.004	0.0633		Butyrivibrio_2	0.0304	0.00039	0.00806	0.00395	2.13e-06	0.000595	0.00542	0.0941		uncultured_bacterium_c_Subgroup_17	0.000163	1.71e-08	5.34e-05	0.000712	4.15e-08	8.31e-05	0.000129	0.00223
uncultured_bacterium_f_Gemmatimonadaceae	0.00117	1.19e-07	0.000141	0.000473	1.16e-07	0.000139	0.00417	0.0633		Fibrobacter	0.0446	0.000953	0.0126	0.0056	1.51e-06	0.000502	0.00745	0.121		uncultured_bacterium_f_Micrococcaceae	7.58e-05	3.09e-09	2.27e-05	0.00032	9.36e-09	3.95e-05	0.000195	0.00302
uncultured_bacterium_o_Subgroup_7	0.000324	6.07e-09	3.18e-05	0.00013	1.26e-08	4.58e-05	0.00437	0.0633		uncultured_bacterium_f_bacterium_WX65	0.000213	9.85e-09	4.05e-05	0.000431	2.11e-08	5.93e-05	0.00802	0.122		uncultured_bacterium_f_Clostridiales_vadinBB60_group	0.000528	1.06e-07	0.000133	0.00218	4.73e-07	0.000281	0.000199	0.00302
Reyranella	0.000197	4.37e-09	2.7e-05	9.13e-05	1.18e-09	1.4e-05	0.00443	0.0633		uncultured_bacterium_c_Subgroup_17	0.000418	1.73e-08	5.37e-05	0.000712	4.15e-08	8.31e-05	0.0094	0.134		uncultured_bacterium_c_Subgroup_6	0.00152	1.07e-06	0.000423	0.00495	1.63e-06	0.000521	0.000261	0.00374
uncultured_bacterium_c_Subgroup_17	0.000418	1.73e-08	5.37e-05	0.000163	1.71e-08	5.34e-05	0.00529	0.0714		Sphingomonas	0.00113	5.96e-08	9.97e-05	0.00163	1.17e-07	0.00014	0.0103	0.14		uncultured_bacterium_f_bacterium_WX65	9.99e-05	5.47e-09	3.02e-05	0.000431	2.11e-08	5.93e-05	0.000311	0.00403
uncultured_bacterium_c_Subgroup_6	0.00344	9.81e-07	0.000404	0.00152	1.07e-06	0.000423	0.00602	0.0722		Pseudobutyrivibrio	0.00814	3.4e-05	0.00238	0.00123	1.56e-07	0.000161	0.0109	0.14		Anaeroplasma	0.00177	6.48e-07	0.000329	0.0001	3.06e-08	7.14e-05	0.000315	0.00403
Blautia	0.000358	4.79e-09	2.82e-05	0.00155	8.05e-07	0.000366	0.00635	0.0722		Quinella	0.000483	3.93e-08	8.1e-05	0.0115	9.01e-05	0.00388	0.0118	0.142		uncultured_bacterium_f_Bacteroidales_UCG-001	0.00457	4.05e-06	0.000821	0.0331	0.0002	0.00578	0.000357	0.00418
uncultured_bacterium_o_Rhizobiales	0.000177	7.92e-09	3.63e-05	4.84e-05	1.66e-09	1.66e-05	0.00663	0.0722		Solirubrobacter	0.000182	6.25e-09	3.23e-05	0.000333	1.16e-08	4.4e-05	0.0133	0.142		uncultured_bacterium_f_TRA3-20	2.49e-05	4.78e-10	8.92e-06	0.000123	1.95e-09	1.8e-05	0.000361	0.00418
Bradyrhizobium	0.00041	2.53e-08	6.49e-05	0.000159	1.16e-08	4.4e-05	0.0068	0.0722		[Eubacterium]_hallii_group	0.00089	4.03e-07	0.000259	0.000157	1.52e-08	5.03e-05	0.0133	0.142		uncultured_bacterium_f_Gemmatimonadaceae	0.000473	1.16e-07	0.000139	0.00172	2.86e-07	0.000218	0.000411	0.00444
uncultured_bacterium_o_Rickettsiales	3.75e-05	1.23e-09	1.43e-05	0.000327	4.82e-08	8.96e-05	0.00709	0.0722		Ruminococcaceae_UCG-004	0.000593	3.64e-08	7.79e-05	0.000929	5.15e-08	9.26e-05	0.0135	0.142		Butyrivibrio_2	0.0219	8.29e-05	0.00372	0.00395	2.13e-06	0.000595	0.000436	0.00444
uncultured_bacterium_f_bacteriap25	0.000156	5.12e-09	2.92e-05	4.74e-05	1.95e-09	1.8e-05	0.00724	0.0722		Solobacterium	0.000842	4.08e-07	0.000261	0.00012	9.94e-09	4.07e-05	0.0143	0.145		uncultured_bacterium_f_Intrasporangiaceae	3.47e-05	9.51e-10	1.26e-05	0.000216	7.92e-09	3.63e-05	0.000452	0.00444
Erysipelotrichaceae_UCG-009	7.34e-05	2.78e-09	2.15e-05	0.000624	1.82e-07	0.000174	0.00762	0.0722		uncultured_bacterium_o_Rhodospirillales	2.6e-05	1.34e-09	1.49e-05	0.000756	4.37e-07	0.00027	0.0153	0.149		uncultured_bacterium_o_Rhizobiales	4.84e-05	1.66e-09	1.66e-05	0.000246	8.83e-09	3.84e-05	0.000456	0.00444
Phyllobacterium	6.76e-05	1.34e-09	1.5e-05	1.51e-05	3.44e-10	7.57e-06	0.00773	0.0722		Blautia	0.000358	4.79e-09	2.82e-05	0.000528	2.01e-08	5.79e-05	0.017	0.159		uncultured_bacterium_f_Bacteroidales_RF16_group	0.00447	1.42e-06	0.000486	0.00175	6e-07	0.000316	0.00049	0.00448
Succiniclasticum	0.101	0.000746	0.0112	0.0666	5.05e-05	0.0029	0.00945	0.0815		uncultured_bacterium_f_Intrasporangiaceae	9.9e-05	4.21e-09	2.65e-05	0.000216	7.92e-09	3.63e-05	0.0179	0.161		CL500-29_marine_group	0.000107	8.27e-09	3.71e-05	0.000391	1.43e-08	4.88e-05	0.000498	0.00448
uncultured_bacterium_f_Sphingomonadaceae	0.000709	4.36e-08	8.52e-05	0.000334	5.03e-08	9.16e-05	0.00953	0.0815		[Eubacterium]_cellulosolvens_group	0.000124	1.4e-08	4.84e-05	0	0	0	0.0194	0.168		Sphingomonas	0.00064	1.59e-07	0.000163	0.00163	1.17e-07	0.00014	0.000519	0.0045
uncultured_bacterium_f_p-251-o5	0.0055	7.61e-06	0.00113	0.0339	0.000536	0.00945	0.00977	0.0815		[Eubacterium]_nodatum_group	0.000226	5.22e-09	2.95e-05	0.00102	5.88e-07	0.000313	0.0208	0.172		uncultured_bacterium_o_uncultivated_soil_bacterium_clone_C112	0.000129	1.39e-08	4.82e-05	0.00049	2.35e-08	6.26e-05	0.000614	0.00515
uncultured_bacterium_o_Rhodospirillales	2.6e-05	1.34e-09	1.49e-05	0.000181	1.5e-08	5e-05	0.0101	0.0815		uncultured_bacterium_c_MVP-15	7.12e-06	3.04e-10	7.12e-06	0.000325	9.55e-08	0.000126	0.0213	0.172		Lachnoclostridium_1	0.00102	9.9e-08	0.000128	0.000408	2.03e-08	5.82e-05	0.000892	0.00687
uncultured_bacterium_o_NED5E9	3.33e-06	6.64e-11	3.33e-06	0.000189	2.36e-08	6.28e-05	0.0104	0.0818		Steroidobacter	0.000116	4.35e-09	2.69e-05	0.00025	1.29e-08	4.64e-05	0.0219	0.172		Lachnospiraceae_NK3A20_group	0.00872	1.13e-05	0.00137	0.00221	2.37e-06	0.000629	0.000909	0.00687
uncultured_bacterium_f_0319-6G20	0.00644	1.92e-05	0.00179	0.00118	5.11e-07	0.000292	0.0115	0.0876		Lachnoclostridium_12	1.66e-05	5.45e-10	9.53e-06	0	0	0	0.0283	0.21		uncultured_bacterium_f_Ilumatobacteraceae	5.76e-05	3.36e-09	2.37e-05	0.00023	6.34e-09	3.25e-05	0.000929	0.00687
uncultured_bacterium_f_Xanthobacteraceae	0.000939	2.1e-07	0.000187	0.000349	4.59e-08	8.75e-05	0.0127	0.0932		Ilumatobacter	0.000104	1.66e-09	1.66e-05	0.000178	4.16e-09	2.63e-05	0.0285	0.21		Schwartzia	0.000265	1.88e-08	5.6e-05	1.8e-05	1.16e-09	1.39e-05	0.000934	0.00687
Pedomicrobium	9.48e-05	2.02e-09	1.84e-05	3.41e-05	7.6e-10	1.13e-05	0.0136	0.0948		uncultured_bacterium_f_Family_XIII	0.000459	3.52e-08	7.66e-05	0.000939	2.27e-07	0.000195	0.0336	0.231		Ochrobactrum	6.77e-05	1.76e-10	5.41e-06	0.000303	1.86e-08	5.57e-05	0.000983	0.00703
MND1	0.000248	1.35e-08	4.75e-05	9.72e-05	3.83e-09	2.53e-05	0.0137	0.0948		uncultured_bacterium_c_Subgroup_6	0.00344	9.81e-07	0.000404	0.00495	1.63e-06	0.000521	0.0339	0.231		Candidatus_Saccharimonas	0.00426	2.15e-06	0.000599	0.00109	1.41e-06	0.000484	0.00117	0.00815
Nocardiopsis	0.000106	4.96e-09	2.88e-05	2.4e-05	4.29e-10	8.46e-06	0.0159	0.106		uncultured_bacterium_f_Marinilabiliaceae	0.0015	1.96e-06	0.000572	0.00018	5.87e-08	9.89e-05	0.0347	0.231		Ralstonia	0.000243	1.15e-08	4.37e-05	0.000688	6.13e-08	0.000101	0.00131	0.00882
uncultured_bacterium_f_Lachnospiraceae	0.0312	5.43e-05	0.00301	0.043	6.14e-05	0.0032	0.0169	0.106		Prevotellaceae_UCG-001	0.0116	3.5e-05	0.00242	0.00585	3.54e-06	0.000768	0.0356	0.231		Bradyrhizobium	0.000159	1.16e-08	4.4e-05	0.00059	5.88e-08	9.9e-05	0.00146	0.00955
Ochrobactrum	0.000166	8.14e-09	3.68e-05	6.77e-05	1.76e-10	5.41e-06	0.0183	0.106		CL500-29_marine_group	0.00022	2.06e-08	5.85e-05	0.000391	1.43e-08	4.88e-05	0.0368	0.231		[Eubacterium]_xylanophilum_group	0.000436	1.2e-08	4.47e-05	0.000178	1.34e-08	4.73e-05	0.00149	0.00955
uncultured_bacterium_f_Veillonellaceae	0.00067	6.03e-08	0.0001	0.00637	2.78e-05	0.00215	0.0186	0.106		Synergistes	0.000231	3.18e-08	7.28e-05	6.04e-05	2.94e-09	2.21e-05	0.0371	0.231		uncultured_bacterium_o_Bradymonadales	0.00849	2.13e-05	0.00188	0.000952	5.97e-07	0.000315	0.00157	0.0096
uncultured_bacterium_c_MVP-15	7.12e-06	3.04e-10	7.12e-06	0.00049	2.02e-07	0.000183	0.0189	0.106		Tyzzerella_3	0.000837	5.8e-07	0.000311	0.00014	4.73e-09	2.81e-05	0.0382	0.232		Pedomicrobium	3.41e-05	7.6e-10	1.13e-05	0.000108	1.37e-09	1.51e-05	0.00158	0.0096
uncultured_bacterium_o_Bradymonadales	0.00271	7.83e-06	0.00114	0.00849	2.13e-05	0.00188	0.019	0.106		Oribacterium	0.00498	1.78e-05	0.00172	0.00123	1.16e-07	0.000139	0.0428	0.248		Faecalibacterium	0.000358	3.81e-08	7.97e-05	0.000968	1.07e-07	0.000133	0.00166	0.00963
Bilophila	6.19e-06	9.19e-11	3.91e-06	0.000223	4.12e-08	8.28e-05	0.0197	0.106		Papillibacter	0.00902	3.72e-05	0.00249	0.0151	9.9e-06	0.00128	0.0433	0.248		Steroidobacter	5.35e-05	2.19e-09	1.91e-05	0.00025	1.29e-08	4.64e-05	0.00166	0.00963
uncultured_bacterium_o_uncultivated_soil_bacterium_clone_C028	8.27e-05	2.01e-09	1.83e-05	2.78e-05	6.5e-10	1.04e-05	0.0197	0.106		SP3-e08	0.00369	9.53e-06	0.00126	0.000936	2.28e-07	0.000195	0.0439	0.248		Fibrobacter	0.016	4.21e-05	0.00265	0.0056	1.51e-06	0.000502	0.0018	0.0101
Phenylobacterium	9.55e-05	6.25e-10	1.02e-05	5.15e-05	1.09e-09	1.35e-05	0.0199	0.106		Succiniclasticum	0.101	0.000746	0.0112	0.0701	0.000523	0.00933	0.0452	0.249		uncultured_bacterium_f_Enterobacteriaceae	0.000542	9.07e-08	0.000123	0.00135	1.72e-07	0.000169	0.00183	0.0101
uncultured_bacterium_f_TRA3-20	9.48e-05	3.86e-09	2.54e-05	2.49e-05	4.78e-10	8.92e-06	0.02	0.106		uncultured_bacterium_f_Gemmatimonadaceae	0.00117	1.19e-07	0.000141	0.00172	2.86e-07	0.000218	0.0461	0.249		uncultured_bacterium_f_Xanthobacteraceae	0.000349	4.59e-08	8.75e-05	0.00124	2.92e-07	0.000221	0.00203	0.011
uncultured_bacterium_f_Micrococcaceae	0.000201	1.1e-08	4.27e-05	7.58e-05	3.09e-09	2.27e-05	0.0202	0.106		Desulfovibrio	0.00377	9.6e-06	0.00126	0.00112	1.38e-07	0.000152	0.0516	0.264		uncultured_bacterium_o_Lineage_IV	0	0	0	5.43e-05	1.26e-09	1.45e-05	0.00212	0.0112
Megamonas	0.000705	2.27e-07	0.000194	0.000174	2.53e-08	6.49e-05	0.0205	0.106		[Eubacterium]_ruminantium_group	0.00522	6.01e-06	0.001	0.00278	2.37e-06	0.000629	0.053	0.264		Brevibacterium	7.14e-05	8.35e-10	1.18e-05	0.000252	1.36e-08	4.75e-05	0.00227	0.0117
Sphingomonas	0.00113	5.96e-08	9.97e-05	0.00064	1.59e-07	0.000163	0.0209	0.106		Ochrobactrum	0.000166	8.14e-09	3.68e-05	0.000303	1.86e-08	5.57e-05	0.0553	0.264		Solobacterium	0.00037	1.77e-08	5.43e-05	0.00012	9.94e-09	4.07e-05	0.00231	0.0117
uncultured_bacterium_f_Ilumatobacteraceae	0.000171	8.41e-09	3.74e-05	5.76e-05	3.36e-09	2.37e-05	0.0218	0.108		uncultured_bacterium_f_Micrococcaceae	0.000201	1.1e-08	4.27e-05	0.00032	9.36e-09	3.95e-05	0.0565	0.264		Ruminiclostridium_9	0.000124	4.74e-09	2.81e-05	1.7e-05	4.45e-10	8.61e-06	0.00264	0.0131
Nordella	0.000132	1.98e-09	1.82e-05	5.42e-05	3.62e-09	2.46e-05	0.0228	0.111		uncultured_bacterium_f_Synergistaceae	7.4e-05	8.94e-09	3.86e-05	0.0048	3.28e-05	0.00234	0.0574	0.264		uncultured_bacterium_o_Rokubacteriales	0.000654	2.65e-07	0.00021	0.00183	3.78e-07	0.000251	0.00278	0.0134
uncultured_bacterium_f_Clostridiales_vadinBB60_group	0.00189	1.65e-06	0.000524	0.000528	1.06e-07	0.000133	0.0232	0.111		Hydrogenoanaerobacterium	5.37e-05	1.82e-09	1.74e-05	0.000108	2.51e-09	2.05e-05	0.0579	0.264		MND1	9.72e-05	3.83e-09	2.53e-05	0.000266	9.42e-09	3.96e-05	0.00282	0.0134
uncultured_bacterium_f_Desulfovibrionaceae	0.000437	3.91e-08	8.08e-05	0.00221	2.97e-06	0.000704	0.0244	0.114		[Eubacterium]_coprostanoligenes_group	0.0229	8.18e-05	0.00369	0.0143	2.77e-05	0.00215	0.0585	0.264		[Eubacterium]_cellulosolvens_group	0.000262	3.27e-08	7.38e-05	0	0	0	0.00305	0.0143
Synergistes	0.000231	3.18e-08	7.28e-05	4.5e-05	2.08e-09	1.86e-05	0.0253	0.116		RB41	0.000278	1.03e-08	4.14e-05	0.000423	2.12e-08	5.95e-05	0.0596	0.264		uncultured_bacterium_o_Gammaproteobacteria_Incertae_Sedis	0.000123	6.43e-09	3.27e-05	0.000394	2.88e-08	6.92e-05	0.00318	0.0146
Enterorhabdus	9.28e-05	1.28e-08	4.61e-05	0.000386	7.25e-08	0.00011	0.026	0.117		Lentibacillus	2.12e-05	2.69e-09	2.12e-05	0.000178	3.47e-08	7.6e-05	0.0612	0.264		uncultured_bacterium_c_Deltaproteobacteria	0.000126	1.24e-08	4.54e-05	0.000391	2.19e-08	6.04e-05	0.00337	0.0151
uncultured_bacterium_o_Rokubacteriales	0.0014	2.92e-07	0.00022	0.000654	2.65e-07	0.00021	0.0271	0.12		Selenomonas_1	0.00509	6.39e-06	0.00103	0.00239	4.72e-06	0.000887	0.0616	0.264		RB41	0.000153	1.46e-08	4.93e-05	0.000423	2.12e-08	5.95e-05	0.00342	0.0151
Marvinbryantia	0.000159	1.64e-08	5.23e-05	3.06e-05	3.98e-10	8.15e-06	0.0276	0.12		uncultured_bacterium_o_Myxococcales	0.000971	1.4e-06	0.000483	1.45e-05	5.41e-10	9.49e-06	0.0621	0.264		Nordella	5.42e-05	3.62e-09	2.46e-05	0.000149	1.03e-09	1.31e-05	0.00411	0.0177
uncultured_bacterium_f_Paludibacteraceae	3.22e-05	3.53e-09	2.43e-05	0.000203	2.74e-08	6.76e-05	0.0296	0.125		Veillonellaceae_UCG-001	0.00976	6.34e-05	0.00325	0.00299	7.12e-06	0.00109	0.0627	0.264		Erysipelotrichaceae_UCG-009	0.000624	1.82e-07	0.000174	3.03e-05	2.15e-09	1.9e-05	0.00419	0.0177
Faecalibacterium	0.000751	1.26e-07	0.000145	0.000358	3.81e-08	7.97e-05	0.0299	0.125		Olsenella	0.000959	3.33e-07	0.000236	0.000383	1.78e-07	0.000172	0.0631	0.264		Acetitomaculum	0.00142	4.58e-07	0.000276	0.000423	6.74e-08	0.000106	0.00424	0.0177
Fretibacterium	0.00165	2.39e-07	0.000199	0.0299	0.000889	0.0122	0.0332	0.136		Schwartzia	0.000233	7.11e-08	0.000109	1.8e-05	1.16e-09	1.39e-05	0.0646	0.266		uncultured_bacterium_o_Rickettsiales	0.000327	4.82e-08	8.96e-05	2.1e-05	9.29e-10	1.24e-05	0.0043	0.0177
Dialister	0.000143	8.37e-09	3.73e-05	4.61e-05	2.16e-09	1.9e-05	0.0336	0.136		uncultured_bacterium_f_Bacteroidetes_BD2-2	0.00329	1.21e-05	0.00142	0.00868	3.39e-05	0.00238	0.0667	0.268		Megamonas	0.000174	2.53e-08	6.49e-05	0.000686	1.16e-07	0.000139	0.00464	0.0187
Streptomyces	9.83e-05	2.86e-09	2.18e-05	3.92e-05	1.08e-09	1.34e-05	0.0341	0.136		uncultured_bacterium_p_Actinobacteria	9.85e-05	3.66e-09	2.47e-05	0.000212	1.68e-08	5.28e-05	0.0672	0.268		Ilumatobacter	6.18e-05	3.2e-09	2.31e-05	0.000178	4.16e-09	2.63e-05	0.00471	0.0187
Mycobacterium	7.03e-05	1.57e-09	1.62e-05	2.67e-05	6.28e-10	1.02e-05	0.0357	0.14		uncultured_bacterium_f_Bacteroidales_RF16_group	0.00372	5.67e-06	0.000972	0.00175	6e-07	0.000316	0.0684	0.268		Oribacterium	0.00319	2.03e-06	0.000582	0.00123	1.16e-07	0.000139	0.00506	0.0198
Olsenella	0.000959	3.33e-07	0.000236	0.0024	2.15e-06	0.000599	0.0382	0.14		Defluviitaleaceae_UCG-011	0.001	5.1e-07	0.000292	0.000419	4.57e-08	8.73e-05	0.0703	0.271		Selenomonas_1	0.00683	6.54e-06	0.00104	0.00239	4.72e-06	0.000887	0.00544	0.0207
Dongia	0.000185	3.42e-09	2.39e-05	9.35e-05	6.53e-09	3.3e-05	0.0383	0.14		uncultured_bacterium_f_Enterobacteriaceae	0.00101	1.38e-08	4.8e-05	0.00135	1.72e-07	0.000169	0.0736	0.278		Olsenella	0.0024	2.15e-06	0.000599	0.000383	1.78e-07	0.000172	0.00546	0.0207
uncultured_bacterium_f_bacterium_WX65	0.000213	9.85e-09	4.05e-05	9.99e-05	5.47e-09	3.02e-05	0.0389	0.14		uncultured_bacterium_f_bacteriap25	0.000156	5.12e-09	2.92e-05	0.000227	3.38e-09	2.37e-05	0.0745	0.278		uncultured_bacterium_f_Sphingomonadaceae	0.000334	5.03e-08	9.16e-05	0.000976	1.93e-07	0.000179	0.00595	0.0221
Fibrobacter	0.0446	0.000953	0.0126	0.016	4.21e-05	0.00265	0.0393	0.14		uncultured_bacterium_o_Gammaproteobacteria_Incertae_Sedis	0.000236	1.36e-08	4.76e-05	0.000394	2.88e-08	6.92e-05	0.0755	0.278		Enterorhabdus	0.000386	7.25e-08	0.00011	3.13e-05	2.22e-09	1.92e-05	0.00601	0.0221
[Eubacterium]_xylanophilum_group	0.00021	4.99e-08	9.12e-05	0.000436	1.2e-08	4.47e-05	0.0394	0.14		uncultured_bacterium_o_11-24	0.000262	3.62e-08	7.76e-05	0.000436	1.64e-08	5.23e-05	0.0794	0.283		Defluviitaleaceae_UCG-011	0.000935	1.17e-07	0.00014	0.000419	4.57e-08	8.73e-05	0.00661	0.024
Anaerovorax	0.00758	2.56e-06	0.000653	0.00595	7.04e-07	0.000342	0.0402	0.14		Ruminococcaceae_NK4A214_group	0.023	1.73e-05	0.0017	0.0305	8.03e-05	0.00366	0.0795	0.283		uncultured_bacterium_f_Atopobiaceae	0.000365	7.47e-08	0.000112	1.85e-05	5.89e-10	9.91e-06	0.00713	0.0255
Lactobacillus	0.00124	2.5e-07	0.000204	0.000712	8.71e-08	0.000121	0.0404	0.14		Ellin6067	0.000269	1e-08	4.09e-05	0.000431	3.71e-08	7.86e-05	0.0816	0.283		Dongia	9.35e-05	6.53e-09	3.3e-05	0.000217	3.56e-09	2.43e-05	0.00828	0.029
uncultured_bacterium_f_Intrasporangiaceae	9.9e-05	4.21e-09	2.65e-05	3.47e-05	9.51e-10	1.26e-05	0.0417	0.14		Lachnospiraceae_AC2044_group	0.00544	2.68e-05	0.00211	0.0177	0.000241	0.00634	0.0818	0.283		uncultured_bacterium_f_Paludibacteraceae	0.000203	2.74e-08	6.76e-05	0	0	0	0.00834	0.029
uncultured_bacterium_c_Bacteroidia	0.000495	1.64e-07	0.000165	0.000109	2.34e-08	6.25e-05	0.0419	0.14		Kandleria	0.00103	1.87e-06	0.000558	6.51e-06	1.08e-10	4.24e-06	0.0826	0.283		uncultured_bacterium_f_Prevotellaceae	0.0305	0.000165	0.00525	0.0134	3.08e-05	0.00227	0.00877	0.0297
Ruminococcaceae_UCG-002	0.00599	3.57e-06	0.000772	0.0108	2.6e-05	0.00208	0.0421	0.14		CAG-352	0.00031	2.15e-08	5.98e-05	0.00162	3.11e-06	0.00072	0.0841	0.284		uncultured_bacterium_p_Actinobacteria	4.65e-05	1.69e-09	1.68e-05	0.000212	1.68e-08	5.28e-05	0.00884	0.0297
Alloprevotella	9.51e-06	1.09e-10	4.26e-06	0.00017	3.24e-08	7.35e-05	0.0422	0.14		Brevibacterium	0.000162	1.83e-09	1.74e-05	0.000252	1.36e-08	4.75e-05	0.0888	0.292		Prevotellaceae_UCG-001	0.0135	3.64e-05	0.00246	0.00585	3.54e-06	0.000768	0.00892	0.0297
Ruminococcaceae_UCG-005	0.00633	2.28e-05	0.00195	0.0143	5.75e-05	0.00309	0.0426	0.14		uncultured_bacterium_f_Peptococcaceae	0.000504	3.01e-07	0.000224	0.0001	4.69e-09	2.8e-05	0.0895	0.292		uncultured_bacterium_f_Muribaculaceae	0.0314	0.000297	0.00704	0.108	0.00377	0.0251	0.00931	0.0306
Bacillus	0.000261	6.68e-09	3.34e-05	0.000155	7.71e-09	3.58e-05	0.0442	0.143		Staphylococcus	0.000348	1.44e-07	0.000155	0.000822	2.8e-07	0.000216	0.0901	0.292		Novosphingobium	7.15e-05	2.23e-09	1.93e-05	0.000177	5.55e-09	3.04e-05	0.00991	0.0321
Ruminiclostridium_6	0.000709	3.4e-07	0.000238	0.00158	6.5e-07	0.000329	0.0448	0.143		Ruminococcaceae_V9D2013_group	0.00178	3.84e-07	0.000253	0.00126	1.56e-07	0.000161	0.0948	0.3		Ruminococcaceae_UCG-013	0.00325	3.55e-06	0.000769	0.000968	1.68e-07	0.000167	0.0103	0.0328
uncultured_bacterium_k_Bacteria	0.00477	1.8e-05	0.00173	0.00104	2.58e-07	0.000208	0.0456	0.143		uncultured_bacterium_f_Muribaculaceae	0.0509	0.00271	0.0213	0.108	0.00377	0.0251	0.0951	0.3		uncultured_bacterium_o_Coriobacteriales	0.000143	6.28e-09	3.24e-05	3.92e-05	1.78e-09	1.72e-05	0.0115	0.0362
probable_genus_10	0.000858	3.52e-07	0.000242	0.00159	3.64e-07	0.000246	0.0464	0.143		Fusicatenibacter	6.57e-05	7.9e-10	1.15e-05	0.000142	1.06e-08	4.21e-05	0.0962	0.3		uncultured_bacterium_o_uncultivated_soil_bacterium_clone_C028	2.78e-05	6.5e-10	1.04e-05	0.000112	4.74e-09	2.81e-05	0.0127	0.0394
Lachnospiraceae_UCG-002	0.000555	2.89e-08	6.94e-05	0.000339	3.33e-08	7.45e-05	0.0471	0.143		uncultured_bacterium_f_Rhizobiales_Incertae_Sedis	0.000127	1.48e-09	1.57e-05	0.000174	3.05e-09	2.25e-05	0.103	0.315		Blautia	0.00155	8.05e-07	0.000366	0.000528	2.01e-08	5.79e-05	0.0133	0.04
uncultured_bacterium_f_SC-I-84	0.000164	1.25e-09	1.44e-05	9.95e-05	4.2e-09	2.65e-05	0.0471	0.143		Lysobacter	0.000392	2.11e-08	5.93e-05	0.000537	2.24e-08	6.11e-05	0.104	0.315		Dialister	4.61e-05	2.16e-09	1.9e-05	0.000208	1.85e-08	5.56e-05	0.0133	0.04
uncultured_bacterium_f_Steroidobacteraceae	8.78e-05	1.4e-09	1.53e-05	4.07e-05	1.67e-09	1.67e-05	0.0517	0.155		Sphaerochaeta	4.94e-05	5.27e-09	2.96e-05	0.000285	1.11e-07	0.000136	0.106	0.316		Ruminiclostridium_6	0.00158	6.5e-07	0.000329	0.000485	2.99e-07	0.000223	0.0133	0.04
Devosia	8.39e-05	1.18e-09	1.4e-05	4.43e-05	1.12e-09	1.36e-05	0.0577	0.171		Ruminobacter	3.16e-05	1.48e-09	1.57e-05	0.00148	4.41e-06	0.000857	0.107	0.316		Bacillus	0.000155	7.71e-09	3.58e-05	0.000379	3.26e-08	7.37e-05	0.0143	0.0423
uncultured_bacterium_f_Rhizobiaceae	0.000141	3.87e-09	2.54e-05	6.65e-05	4.4e-09	2.71e-05	0.0585	0.171		uncultured_bacterium_o_Bacteroidales	0.00336	2.87e-06	0.000692	0.00768	3.68e-05	0.00248	0.108	0.316		Phenylobacterium	5.15e-05	1.09e-09	1.35e-05	0.000131	4.06e-09	2.6e-05	0.0145	0.0424
uncultured_bacterium_f_Peptococcaceae	0.000504	3.01e-07	0.000224	4.89e-05	5.06e-09	2.9e-05	0.0591	0.171		uncultured_bacterium_c_Deltaproteobacteria	0.000259	1.67e-08	5.28e-05	0.000391	2.19e-08	6.04e-05	0.115	0.331		uncultured_bacterium_f_Rhizobiaceae	6.65e-05	4.4e-09	2.71e-05	0.000218	1.45e-08	4.91e-05	0.015	0.0432
Ruminobacter	3.16e-05	1.48e-09	1.57e-05	0	0	0	0.0597	0.171		Lachnospira	0.000592	7.63e-07	0.000357	3.98e-06	9.52e-11	3.98e-06	0.116	0.331		Streptomyces	3.92e-05	1.08e-09	1.34e-05	0.000102	2.34e-09	1.98e-05	0.0169	0.0484
uncultured_bacterium_o_11-24	0.000262	3.62e-08	7.76e-05	9.52e-05	5.97e-09	3.15e-05	0.0617	0.174		uncultured_bacterium_f_Atopobiaceae	0.000127	2.55e-08	6.52e-05	1.85e-05	5.89e-10	9.91e-06	0.117	0.332		Lactobacillus	0.000712	8.71e-08	0.000121	0.00141	3.35e-07	0.000236	0.0177	0.0499
Escherichia-Shigella	0.000281	6.02e-08	0.0001	7.66e-05	3.39e-09	2.38e-05	0.0627	0.175		uncultured_bacterium_f_Fibrobacteraceae	8.28e-05	1.3e-08	4.66e-05	6.81e-06	1.16e-10	4.4e-06	0.12	0.336		Reyranella	9.13e-05	1.18e-09	1.4e-05	0.000253	2.21e-08	6.07e-05	0.0184	0.0509
Novosphingobium	0.000143	5.54e-09	3.04e-05	7.15e-05	2.23e-09	1.93e-05	0.0634	0.175		uncultured_bacterium_k_Bacteria	0.00477	1.8e-05	0.00173	0.00189	1.39e-06	0.000482	0.126	0.348		Succinivibrio	0.00207	3.75e-06	0.00079	2.64e-05	5.56e-10	9.63e-06	0.0186	0.0509
Family_XIII_UCG-001	0.000623	3.29e-08	7.41e-05	0.000954	1.38e-07	0.000151	0.0654	0.177		Ruminococcaceae_UCG-012	0.000245	2.91e-08	6.96e-05	0.001	1.32e-06	0.000469	0.127	0.348		[Eubacterium]_hallii_group	0.000574	1.41e-07	0.000153	0.000157	1.52e-08	5.03e-05	0.0187	0.0509
Oscillospira	0.000124	2.4e-08	6.32e-05	0.00076	6.07e-07	0.000318	0.0657	0.177		Shuttleworthia	0.000838	6.73e-07	0.000335	0.000287	6.12e-08	0.000101	0.133	0.358		Veillonellaceae_UCG-001	0.00841	1.95e-05	0.0018	0.00299	7.12e-06	0.00109	0.019	0.0514
uncultured_bacterium_o_Gammaproteobacteria_Incertae_Sedis	0.000236	1.36e-08	4.76e-05	0.000123	6.43e-09	3.27e-05	0.0674	0.179		Prevotellaceae_UCG-003	0.00824	9.87e-06	0.00128	0.013	4.58e-05	0.00276	0.137	0.36		Ellin6067	0.000191	1.62e-08	5.19e-05	0.000431	3.71e-08	7.86e-05	0.0198	0.0528
RB41	0.000278	1.03e-08	4.14e-05	0.000153	1.46e-08	4.93e-05	0.0677	0.179		Variovorax	0.000132	2.61e-09	2.09e-05	0.000216	1.52e-08	5.03e-05	0.137	0.36		uncultured_bacterium_f_67-14	7.7e-05	4.75e-09	2.81e-05	0.000225	1.57e-08	5.12e-05	0.0202	0.0528
Anaerovibrio	0.000372	3.05e-07	0.000226	0.00169	2.55e-06	0.000651	0.0717	0.185		uncultured_bacterium_f_67-14	0.000131	6.19e-09	3.21e-05	0.000225	1.57e-08	5.12e-05	0.138	0.36		uncultured_bacterium_o_PLTA13	0.000126	1.33e-08	4.71e-05	0.000264	4.52e-09	2.74e-05	0.0202	0.0528
uncultured_bacterium_f_Synergistaceae	7.4e-05	8.94e-09	3.86e-05	0	0	0	0.0717	0.185		Nesterenkonia	9.61e-06	2.44e-10	6.38e-06	0.000223	1.15e-07	0.000138	0.141	0.364		Staphylococcus	0.000221	6.81e-08	0.000107	0.000822	2.8e-07	0.000216	0.0216	0.0559
Lachnoclostridium	9.52e-05	5.53e-09	3.04e-05	0.000177	5.52e-09	3.03e-05	0.0726	0.186		Bradyrhizobium	0.00041	2.53e-08	6.49e-05	0.00059	5.88e-08	9.9e-05	0.145	0.371		Subdoligranulum	5.27e-05	2.29e-09	1.95e-05	0.000202	2.01e-08	5.79e-05	0.0236	0.0604
uncultured_bacterium_f_Rikenellaceae	0.0031	1.1e-05	0.00135	0.000476	4.02e-07	0.000259	0.0748	0.188		uncultured_bacterium_f_Burkholderiaceae	0.000317	1.38e-08	4.79e-05	0.00189	6.46e-06	0.00104	0.146	0.371		Variovorax	6.68e-05	7.73e-09	3.59e-05	0.000216	1.52e-08	5.03e-05	0.025	0.0632
uncultured_bacterium_c_Deltaproteobacteria	0.000259	1.67e-08	5.28e-05	0.000126	1.24e-08	4.54e-05	0.0749	0.188		Erysipelotrichaceae_UCG-009	7.34e-05	2.78e-09	2.15e-05	3.03e-05	2.15e-09	1.9e-05	0.15	0.377		uncultured_bacterium_f_Lachnospiraceae	0.043	6.14e-05	0.0032	0.0289	0.000144	0.00491	0.0255	0.064
Steroidobacter	0.000116	4.35e-09	2.69e-05	5.35e-05	2.19e-09	1.91e-05	0.0762	0.189		Subdoligranulum	9.95e-05	8.63e-09	3.79e-05	0.000202	2.01e-08	5.79e-05	0.155	0.384		[Eubacterium]_nodatum_group	0.000267	6.08e-09	3.18e-05	0.00102	5.88e-07	0.000313	0.0263	0.0651
uncultured_bacterium_o_Frankiales	0.000132	3.95e-09	2.57e-05	6.73e-05	3.19e-09	2.31e-05	0.0771	0.189		uncultured_bacterium_o_Bradymonadales	0.00271	7.83e-06	0.00114	0.000952	5.97e-07	0.000315	0.157	0.385		Escherichia-Shigella	7.66e-05	3.39e-09	2.38e-05	0.000292	4.59e-08	8.75e-05	0.0274	0.0674
Lachnospiraceae_XPB1014_group	0.0164	9.13e-05	0.0039	0.00806	2.9e-05	0.0022	0.0789	0.192		Lachnoclostridium_10	0.00262	7.24e-06	0.0011	0.00619	2.79e-05	0.00216	0.158	0.385		[Eubacterium]_ruminantium_group	0.00465	1.38e-06	0.000479	0.00278	2.37e-06	0.000629	0.0282	0.0686
uncultured_bacterium_o_Clostridiales	0.00129	1.67e-06	0.000527	0.00234	2.85e-07	0.000218	0.0836	0.2		Bacillus	0.000261	6.68e-09	3.34e-05	0.000379	3.26e-08	7.37e-05	0.164	0.396		uncultured_bacterium_f_Desulfovibrionaceae	0.00221	2.97e-06	0.000704	0.000537	7.01e-08	0.000108	0.0289	0.0689
uncultured_bacterium_f_Atopobiaceae	0.000127	2.55e-08	6.52e-05	0.000365	7.47e-08	0.000112	0.084	0.2		Succinivibrio	0.000828	1.88e-06	0.00056	2.64e-05	5.56e-10	9.63e-06	0.171	0.407		uncultured_bacterium_f_SC-I-84	9.95e-05	4.2e-09	2.65e-05	0.000192	5.13e-09	2.93e-05	0.0289	0.0689
Ruminiclostridium_1	0.000127	8.36e-09	3.73e-05	0.000675	5.46e-07	0.000302	0.0906	0.21		Dubosiella	0.00013	2.45e-08	6.38e-05	0.000277	4.32e-08	8.48e-05	0.185	0.432		Marvinbryantia	3.06e-05	3.98e-10	8.15e-06	9.36e-05	4.06e-09	2.6e-05	0.0316	0.0742
Parasutterella	6.87e-05	1.83e-09	1.75e-05	3.56e-05	1.97e-10	5.73e-06	0.0916	0.21		uncultured_bacterium_f_Eggerthellaceae	0.000635	3.32e-07	0.000235	0.000278	6.8e-08	0.000106	0.187	0.432		uncultured_bacterium_f_Steroidobacteraceae	4.07e-05	1.67e-09	1.67e-05	0.000139	9.16e-09	3.91e-05	0.0318	0.0742
Prevotellaceae_UCG-003	0.00824	9.87e-06	0.00128	0.0118	1.35e-05	0.0015	0.0917	0.21		Coprococcus_2	0.000286	9.79e-08	0.000128	0.000547	1.16e-07	0.000139	0.188	0.432		uncultured_bacterium_f_Micromonosporaceae	3.94e-05	2.38e-09	1.99e-05	0.000102	2.08e-09	1.86e-05	0.0327	0.0758
Lachnoclostridium_12	1.66e-05	5.45e-10	9.53e-06	0.000323	1.74e-07	0.00017	0.092	0.21		uncultured_bacterium_f_Rhizobiaceae	0.000141	3.87e-09	2.54e-05	0.000218	1.45e-08	4.91e-05	0.188	0.432		uncultured_bacterium_f_p-251-o5	0.0339	0.000536	0.00945	0.00883	0.000189	0.00562	0.0332	0.0762
Moryella	0.000505	1.64e-07	0.000165	0.00143	1.45e-06	0.000492	0.0931	0.21		Coprococcus_1	0.000883	1.24e-06	0.000455	0.00026	2.81e-08	6.85e-05	0.196	0.445		uncultured_bacterium_f_Bacteroidetes_BD2-2	0.00305	2.89e-06	0.000694	0.00868	3.39e-05	0.00238	0.0338	0.0767
Kandleria	0.00103	1.87e-06	0.000558	2.76e-05	1.64e-09	1.65e-05	0.0932	0.21		Parasutterella	6.87e-05	1.83e-09	1.75e-05	0.000128	9.89e-09	4.06e-05	0.198	0.446		Parasutterella	3.56e-05	1.97e-10	5.73e-06	0.000128	9.89e-09	4.06e-05	0.0347	0.078
uncultured_bacterium_o_Absconditabacteriales_SR1	0.00276	1.22e-05	0.00143	0.0072	2.52e-05	0.00205	0.0957	0.213		uncultured_bacterium_f_Sphingomonadaceae	0.000709	4.36e-08	8.52e-05	0.000976	1.93e-07	0.000179	0.201	0.448		Ruminococcaceae_UCG-007	0.000258	6.37e-08	0.000103	0.000539	3.06e-08	7.14e-05	0.0361	0.0805
Solobacterium	0.000842	4.08e-07	0.000261	0.00037	1.77e-08	5.43e-05	0.0964	0.213		Ruminococcaceae_UCG-013	0.00207	3.95e-06	0.000812	0.000968	1.68e-07	0.000167	0.205	0.449		Rikenellaceae_RC9_gut_group	0.0494	0.000328	0.00739	0.085	0.00134	0.0149	0.0446	0.097
uncultured_bacterium_p_Actinobacteria	9.85e-05	3.66e-09	2.47e-05	4.65e-05	1.69e-09	1.68e-05	0.102	0.224		uncultured_bacterium_f_Paludibacteraceae	3.22e-05	3.53e-09	2.43e-05	0	0	0	0.206	0.449		Lachnospiraceae_AC2044_group	0.00403	4.3e-06	0.000847	0.0177	0.000241	0.00634	0.0448	0.097
uncultured_bacterium_o_Myxococcales	0.000971	1.4e-06	0.000483	0.000138	2.68e-08	6.68e-05	0.108	0.235		uncultured_bacterium_f_Veillonellaceae	0.00067	6.03e-08	0.0001	0.00164	3.14e-06	0.000723	0.207	0.449		CAG-352	8.79e-05	2.01e-09	1.83e-05	0.00162	3.11e-06	0.00072	0.0451	0.097
uncultured_bacterium_f_Micromonosporaceae	0.000111	8.47e-09	3.76e-05	3.94e-05	2.38e-09	1.99e-05	0.114	0.242		uncultured_bacterium_o_Rokubacteriales	0.0014	2.92e-07	0.00022	0.00183	3.78e-07	0.000251	0.214	0.457		Moryella	0.00143	1.45e-06	0.000492	0.000367	4.86e-08	9e-05	0.0451	0.097
Stenotrophomonas	0.000169	1.67e-08	5.28e-05	5.76e-05	9.54e-09	3.99e-05	0.115	0.242		Lachnospiraceae_NK4A136_group	0.00416	2.09e-05	0.00187	0.00158	2.73e-06	0.000674	0.215	0.457		uncultured_bacterium_f_F082	0.0521	0.00043	0.00847	0.0307	0.000178	0.00544	0.0458	0.0977
uncultured_bacterium_f_Christensenellaceae	0.0177	6.38e-05	0.00326	0.0102	5.47e-05	0.00302	0.115	0.242		uncultured_bacterium_o_Rhizobiales	0.000177	7.92e-09	3.63e-05	0.000246	8.83e-09	3.84e-05	0.216	0.457		uncultured_bacterium_o_Rhodospirillales	0.000181	1.5e-08	5e-05	0.000756	4.37e-07	0.00027	0.0486	0.103
Prevotellaceae_Ga6A1_group	0.000176	9.7e-09	4.02e-05	0.0008	8.21e-07	0.00037	0.116	0.242		uncultured_bacterium_o_Izimaplasmatales	3.29e-05	1.02e-09	1.3e-05	0.000184	8.24e-08	0.000117	0.224	0.468		horsej-a03	4e-05	3.59e-09	2.44e-05	0.00013	7.56e-09	3.55e-05	0.0497	0.103
uncultured_bacterium_o_Chloroplast	0.00154	1.32e-06	0.000468	0.0026	1.14e-06	0.000436	0.12	0.249		Phenylobacterium	9.55e-05	6.25e-10	1.02e-05	0.000131	4.06e-09	2.6e-05	0.228	0.473		uncultured_bacterium_f_Veillonellaceae	0.00637	2.78e-05	0.00215	0.00164	3.14e-06	0.000723	0.0497	0.103
CL500-29_marine_group	0.00022	2.06e-08	5.85e-05	0.000107	8.27e-09	3.71e-05	0.125	0.256		Lachnospiraceae_FE2018_group	2.17e-05	1.24e-09	1.44e-05	3.27e-06	6.42e-11	3.27e-06	0.234	0.476		uncultured_bacterium_f_Synergistaceae	0	0	0	0.0048	3.28e-05	0.00234	0.053	0.109
Quinella	0.000483	3.93e-08	8.1e-05	0.0144	0.000434	0.0085	0.125	0.256		Pseudoramibacter	0.00015	8.61e-08	0.00012	0	0	0	0.236	0.476		Coprococcus_2	0.000239	2.06e-08	5.85e-05	0.000547	1.16e-07	0.000139	0.0539	0.11
Ruminococcaceae_V9D2013_group	0.00178	3.84e-07	0.000253	0.00121	4e-07	0.000258	0.134	0.272		Lachnospiraceae_UCG-010	0.000255	7.3e-09	3.49e-05	0.000355	3.17e-08	7.27e-05	0.238	0.476		Dubosiella	9.6e-05	7.57e-09	3.55e-05	0.000277	4.32e-08	8.48e-05	0.0623	0.126
Nesterenkonia	9.61e-06	2.44e-10	6.38e-06	0.000142	4.24e-08	8.4e-05	0.138	0.275		Treponema_2	0.0012	5.28e-06	0.000938	0.01	0.000296	0.00703	0.24	0.476		Nocardiopsis	2.4e-05	4.29e-10	8.46e-06	0.000115	1.32e-08	4.7e-05	0.0696	0.139
Succinivibrionaceae_UCG-002	3.7e-05	3.39e-09	2.38e-05	0.000184	4.86e-08	9e-05	0.138	0.275		DNF00809	0.00148	1.8e-06	0.000548	0.000649	8.82e-07	0.000383	0.241	0.476		Prevotella_1	0.176	0.00379	0.0251	0.117	0.00199	0.0182	0.0698	0.139
uncultured_bacterium_o_Izimaplasmatales	3.29e-05	1.02e-09	1.3e-05	8.51e-06	4.35e-10	8.51e-06	0.141	0.277		uncultured_bacterium_f_PeH15	0.000326	4.1e-07	0.000261	2.61e-06	4.07e-11	2.61e-06	0.242	0.476		Romboutsia	7.85e-05	6.35e-10	1.03e-05	0.000151	8.15e-09	3.69e-05	0.0707	0.139
Variovorax	0.000132	2.61e-09	2.09e-05	6.68e-05	7.73e-09	3.59e-05	0.142	0.277		uncultured_bacterium_o_NED5E9	3.33e-06	6.64e-11	3.33e-06	0.000135	6.79e-08	0.000106	0.243	0.476		Lachnoclostridium_12	0.000323	1.74e-07	0.00017	0	0	0	0.071	0.139
[Eubacterium]_cellulosolvens_group	0.000124	1.4e-08	4.84e-05	0.000262	3.27e-08	7.38e-05	0.143	0.277		Enterorhabdus	9.28e-05	1.28e-08	4.61e-05	3.13e-05	2.22e-09	1.92e-05	0.246	0.478		Succinivibrionaceae_UCG-002	0.000184	4.86e-08	9e-05	1.2e-05	8.57e-10	1.2e-05	0.0717	0.139
Atopobium	0.000187	1.97e-08	5.73e-05	0.000351	4.9e-08	9.03e-05	0.15	0.29		uncultured_bacterium_f_Steroidobacteraceae	8.78e-05	1.4e-09	1.53e-05	0.000139	9.16e-09	3.91e-05	0.251	0.483		Alloprevotella	0.00017	3.24e-08	7.35e-05	2.81e-05	2.34e-09	1.98e-05	0.0749	0.144
Family_XIII_AD3011_group	0.00217	4.39e-07	0.00027	0.00162	3.46e-07	0.00024	0.156	0.298		uncultured_bacterium_f_Ilumatobacteraceae	0.000171	8.41e-09	3.74e-05	0.00023	6.34e-09	3.25e-05	0.26	0.498		Anaerovorax	0.00595	7.04e-07	0.000342	0.00735	2.69e-06	0.000669	0.0756	0.145
Ilumatobacter	0.000104	1.66e-09	1.66e-05	6.18e-05	3.2e-09	2.31e-05	0.163	0.309		Chujaibacter	8.77e-05	5.13e-09	2.92e-05	0.000159	1.75e-08	5.4e-05	0.273	0.518		Ruminococcaceae_NK4A214_group	0.023	2.08e-05	0.00186	0.0305	8.03e-05	0.00366	0.0792	0.15
Papillibacter	0.00902	3.72e-05	0.00249	0.00526	2.3e-06	0.000619	0.167	0.315		Ruminiclostridium_5	0.000376	6.2e-07	0.000321	2.61e-06	4.07e-11	2.61e-06	0.275	0.519		uncultured_bacterium_o_Myxococcales	0.000138	2.68e-08	6.68e-05	1.45e-05	5.41e-10	9.49e-06	0.0794	0.15
uncultured_bacterium_f_Prevotellaceae	0.0423	0.000227	0.00615	0.0305	0.000165	0.00525	0.17	0.318		uncultured_bacterium_f_F082	0.0393	0.000166	0.00527	0.0307	0.000178	0.00544	0.286	0.534		Prevotellaceae_YAB2003_group	0.000357	1.58e-07	0.000162	5.78e-05	2.85e-09	2.18e-05	0.0805	0.151
Ralstonia	0.000644	4.48e-07	0.000273	0.000243	1.15e-08	4.37e-05	0.172	0.319		Ruminococcaceae_UCG-010	0.0153	8.89e-06	0.00122	0.0131	1.32e-05	0.00148	0.291	0.54		Prevotellaceae_Ga6A1_group	0.0008	8.21e-07	0.00037	0.000122	2.61e-08	6.59e-05	0.0845	0.157
uncultured_bacterium_o_Coriobacteriales	7.83e-05	6.14e-09	3.2e-05	0.000143	6.28e-09	3.24e-05	0.178	0.329		Marvinbryantia	0.000159	1.64e-08	5.23e-05	9.36e-05	4.06e-09	2.6e-05	0.296	0.545		uncultured_bacterium_f_0319-6G20	0.00118	5.11e-07	0.000292	0.00417	1.61e-05	0.00164	0.0858	0.158
[Ruminococcus]_torques_group	0.000187	4.18e-08	8.34e-05	6.49e-05	3.24e-09	2.32e-05	0.185	0.331		uncultured_bacterium_f_SR1_bacterium_canine_oral_taxon_382	0.000274	3.7e-07	0.000248	0	0	0	0.305	0.555		Ruminococcaceae_UCG-005	0.0143	5.75e-05	0.00309	0.00786	2.29e-05	0.00195	0.0922	0.168
uncultured_bacterium_f_Bacteroidales_UCG-001	0.00864	4.61e-05	0.00277	0.00457	4.05e-06	0.000821	0.185	0.331		Faecalibacterium	0.000751	1.26e-07	0.000145	0.000968	1.07e-07	0.000133	0.306	0.555		uncultured_bacterium_o_CCD24	6.12e-05	3.5e-09	2.41e-05	0.000116	2.31e-09	1.96e-05	0.0932	0.168
uncultured_bacterium_f_Ruminococcaceae	0.0138	7.15e-05	0.00345	0.00878	4.01e-06	0.000818	0.186	0.331		Succinimonas	0.00171	1.35e-05	0.0015	6.96e-05	2.46e-09	2.03e-05	0.311	0.56		Roseburia	0.000111	7.41e-09	3.51e-05	0.000292	5.68e-08	9.73e-05	0.0934	0.168
Coprococcus_1	0.000883	1.24e-06	0.000455	0.00024	2.09e-08	5.9e-05	0.187	0.331		uncultured_bacterium_o_Coriobacteriales	7.83e-05	6.14e-09	3.2e-05	3.92e-05	1.78e-09	1.72e-05	0.322	0.571		uncultured_bacterium_f_Burkholderiaceae	8.32e-05	5.33e-09	2.98e-05	0.00189	6.46e-06	0.00104	0.0959	0.171
Prevotella_1	0.129	0.00285	0.0218	0.176	0.00379	0.0251	0.187	0.331		Ruminiclostridium_9	9.3e-05	2.97e-08	7.03e-05	1.7e-05	4.45e-10	8.61e-06	0.323	0.571		Anaerovibrio	0.00169	2.55e-06	0.000651	0.000523	1.7e-07	0.000168	0.0966	0.171
Roseburia	0.000211	2.31e-08	6.2e-05	0.000111	7.41e-09	3.51e-05	0.188	0.331		Prevotellaceae_YAB2003_group	0.000121	1.8e-08	5.48e-05	5.78e-05	2.85e-09	2.18e-05	0.324	0.571		Desulfovibrio	0.00219	2.11e-06	0.000594	0.00112	1.38e-07	0.000152	0.0969	0.171
Cobetia	0.00023	1.1e-07	0.000135	3.9e-05	3.01e-09	2.24e-05	0.19	0.332		Candidatus_Endomicrobium	0.000121	3.55e-08	7.69e-05	3.6e-05	2.97e-09	2.22e-05	0.33	0.574		Ruminobacter	0	0	0	0.00148	4.41e-06	0.000857	0.0997	0.174
Prevotellaceae_YAB2003_group	0.000121	1.8e-08	5.48e-05	0.000357	1.58e-07	0.000162	0.194	0.337		probable_genus_10	0.000858	3.52e-07	0.000242	0.00134	8.78e-07	0.000382	0.331	0.574		uncultured_bacterium_f_Marinilabiliaceae	0.000752	6.18e-07	0.000321	0.00018	5.87e-08	9.89e-05	0.104	0.181
SP3-e08	0.00369	9.53e-06	0.00126	0.00174	2.65e-06	0.000665	0.197	0.34		uncultured_bacterium_f_Xanthobacteraceae	0.000939	2.1e-07	0.000187	0.00124	2.92e-07	0.000221	0.333	0.574		Pseudolabrys	6.86e-05	2.67e-09	2.11e-05	0.000129	5.08e-09	2.91e-05	0.106	0.183
Romboutsia	0.000123	5.86e-09	3.13e-05	7.85e-05	6.35e-10	1.03e-05	0.202	0.346		Christensenellaceae_R-7_group	0.039	0.000194	0.00569	0.0501	0.000471	0.00886	0.336	0.575		Ruminiclostridium_5	1.63e-05	8.62e-10	1.2e-05	2.61e-06	4.07e-11	2.61e-06	0.117	0.199
Candidatus_Solibacter	0.000176	1.01e-08	4.11e-05	0.000111	4.47e-09	2.73e-05	0.212	0.359		uncultured_bacterium_f_Bacteroidales_BS11_gut_group	0.00972	0.000118	0.00444	0.00495	7.82e-06	0.00114	0.344	0.584		Mailhella	0.000628	2.48e-07	0.000203	0.000265	5.18e-08	9.29e-05	0.121	0.206
uncultured_bacterium_f_Eggerthellaceae	0.000635	3.32e-07	0.000235	0.000315	2.04e-08	5.83e-05	0.213	0.359		uncultured_bacterium_o_Absconditabacteriales_SR1	0.00276	1.22e-05	0.00143	0.0159	0.00096	0.0126	0.347	0.586		uncultured_bacterium_k_Bacteria	0.00104	2.58e-07	0.000208	0.00189	1.39e-06	0.000482	0.122	0.206
Paenibacillus	0.000358	3.18e-07	0.00023	5.5e-05	4.58e-09	2.76e-05	0.219	0.365		Pseudolabrys	9.24e-05	2.77e-09	2.15e-05	0.000129	5.08e-09	2.91e-05	0.354	0.593		uncultured_bacterium_c_Bacteroidia	0.000109	2.34e-08	6.25e-05	0.000369	1.33e-07	0.000149	0.123	0.206
Rikenellaceae_RC9_gut_group	0.0698	0.00116	0.0139	0.0494	0.000328	0.00739	0.223	0.365		possible_genus_Sk003-Sk004	0.000505	1.3e-06	0.000466	3.33e-05	2.68e-09	2.11e-05	0.361	0.598		Devosia	4.43e-05	1.12e-09	1.36e-05	9.61e-05	5.15e-09	2.93e-05	0.127	0.211
[Eubacterium]_coprostanoligenes_group	0.0229	8.18e-05	0.00369	0.017	4.42e-05	0.00272	0.226	0.365		Elusimicrobium	0.000998	2.16e-06	0.0006	0.00243	9.88e-06	0.00128	0.362	0.598		Ruminiclostridium_1	0.000675	5.46e-07	0.000302	0.000171	5.25e-08	9.35e-05	0.129	0.213
uncultured_bacterium_o_WCHB1-41	0.00031	4.57e-08	8.72e-05	0.000781	7.61e-07	0.000356	0.226	0.365		Dialister	0.000143	8.37e-09	3.73e-05	0.000208	1.85e-08	5.56e-05	0.382	0.623		[Ruminococcus]_torques_group	6.49e-05	3.24e-09	2.32e-05	0.000256	8.33e-08	0.000118	0.13	0.213
Succinivibrio	0.000828	1.88e-06	0.00056	0.00207	3.75e-06	0.00079	0.227	0.365		uncultured_bacterium_f_Erysipelotrichaceae	0.000475	7.78e-07	0.00036	0.000123	7.26e-09	3.48e-05	0.382	0.623		Candidatus_Solibacter	0.000111	4.47e-09	2.73e-05	0.000163	2.01e-09	1.83e-05	0.131	0.213
uncultured_bacterium_f_F082	0.0393	0.000166	0.00527	0.0521	0.00043	0.00847	0.227	0.365		uncultured_bacterium_o_Lineage_IV	0.000878	4.32e-06	0.000849	5.43e-05	1.26e-09	1.45e-05	0.385	0.623		uncultured_bacterium_f_Ruminococcaceae	0.00878	4.01e-06	0.000818	0.012	2.01e-05	0.00183	0.132	0.213
Lachnospiraceae_NK4A136_group	0.00416	2.09e-05	0.00187	0.00174	7.51e-07	0.000354	0.23	0.365		Dongia	0.000185	3.42e-09	2.39e-05	0.000217	3.56e-09	2.43e-05	0.4	0.644		uncultured_bacterium_o_Bacteroidales	0.00371	1.15e-06	0.000438	0.00768	3.68e-05	0.00248	0.132	0.213
uncultured_bacterium_f_67-14	0.000131	6.19e-09	3.21e-05	7.7e-05	4.75e-09	2.81e-05	0.23	0.365		Succinivibrionaceae_UCG-002	3.7e-05	3.39e-09	2.38e-05	1.2e-05	8.57e-10	1.2e-05	0.405	0.647		uncultured_bacterium_f_Bacteroidales_BS11_gut_group	0.0171	0.000349	0.00763	0.00495	7.82e-06	0.00114	0.133	0.213
Ruminococcaceae_UCG-004	0.000593	3.64e-08	7.79e-05	0.000799	1.2e-07	0.000142	0.231	0.365		uncultured_bacterium_f_0319-6G20	0.00644	1.92e-05	0.00179	0.00417	1.61e-05	0.00164	0.409	0.649		Lachnospiraceae_UCG-002	0.000339	3.33e-08	7.45e-05	0.000623	1.63e-07	0.000165	0.135	0.213
uncultured_bacterium_o_PLTA13	0.000213	1.5e-08	5e-05	0.000126	1.33e-08	4.71e-05	0.232	0.365		uncultured_bacterium_o_CCD24	9.07e-05	2.05e-09	1.85e-05	0.000116	2.31e-09	1.96e-05	0.412	0.65		Tyzzerella_3	0.000623	5.63e-07	0.000306	0.00014	4.73e-09	2.81e-05	0.135	0.213
Treponema_2	0.0012	5.28e-06	0.000938	0.00613	8.83e-05	0.00384	0.24	0.376		Alloprevotella	9.51e-06	1.09e-10	4.26e-06	2.81e-05	2.34e-09	1.98e-05	0.421	0.657		uncultured_bacterium_o_Frankiales	6.73e-05	3.19e-09	2.31e-05	0.000125	4.93e-09	2.87e-05	0.136	0.214
Desulfuromonas	0.000735	5.62e-07	0.000306	0.000311	1.45e-07	0.000156	0.245	0.381		uncultured_bacterium_f_TRA3-20	9.48e-05	3.86e-09	2.54e-05	0.000123	1.95e-09	1.8e-05	0.423	0.657		Christensenellaceae_R-7_group	0.0348	0.000119	0.00445	0.0501	0.000471	0.00886	0.141	0.22
uncultured_bacterium_f_PeH15	0.000326	4.1e-07	0.000261	5.53e-06	7.5e-11	3.53e-06	0.248	0.385		Lachnospiraceae_UCG-009	0.000554	3.35e-07	0.000236	0.00193	1.33e-05	0.00149	0.427	0.657		Lachnospira	0.00176	8.08e-06	0.00116	3.98e-06	9.52e-11	3.98e-06	0.149	0.229
Phascolarctobacterium	0.000127	8.24e-09	3.71e-05	6.96e-05	5.23e-09	2.95e-05	0.253	0.388		Lachnospiraceae_XPB1014_group	0.0164	9.13e-05	0.0039	0.0123	3.03e-05	0.00225	0.427	0.657		Phascolarctobacterium	6.96e-05	5.23e-09	2.95e-05	0.000163	1.74e-08	5.38e-05	0.149	0.229
Ruminococcaceae_UCG-007	0.000132	1.32e-09	1.48e-05	0.000258	6.37e-08	0.000103	0.254	0.388		uncultured_bacterium_o_IMCC26256	9.73e-05	3.26e-09	2.33e-05	0.000136	7.47e-09	3.53e-05	0.433	0.657		uncultured_bacterium_o_Izimaplasmatales	8.51e-06	4.35e-10	8.51e-06	0.000184	8.24e-08	0.000117	0.155	0.236
Selenomonas_1	0.00509	6.39e-06	0.00103	0.00683	6.54e-06	0.00104	0.266	0.404		Flexilinea	0.000301	1.79e-07	0.000173	0.000145	3.19e-09	2.31e-05	0.437	0.657		Candidatus_Endomicrobium	0.000157	3.91e-08	8.07e-05	3.6e-05	2.97e-09	2.22e-05	0.17	0.258
Campylobacter	0.000113	7.5e-09	3.54e-05	6.35e-05	3.1e-09	2.27e-05	0.268	0.404		uncultured_bacterium_c_Gammaproteobacteria	0.00179	1.79e-05	0.00173	0.000237	1.4e-07	0.000153	0.438	0.657		uncultured_bacterium_o_IMCC26256	7.34e-05	3.72e-09	2.49e-05	0.000136	7.47e-09	3.53e-05	0.171	0.258
Ellin6067	0.000269	1e-08	4.09e-05	0.000191	1.62e-08	5.19e-05	0.27	0.405		uncultured_bacterium_o_PLTA13	0.000213	1.5e-08	5e-05	0.000264	4.52e-09	2.74e-05	0.438	0.657		Erysipelotrichaceae_UCG-004	0.00127	2.67e-07	0.000211	0.0029	7.46e-06	0.00111	0.172	0.258
uncultured_bacterium_f_Marinifilaceae	0.000395	6.97e-08	0.000108	0.000248	2.92e-08	6.98e-05	0.283	0.421		uncultured_bacterium_f_SC-I-84	0.000164	1.25e-09	1.44e-05	0.000192	5.13e-09	2.93e-05	0.447	0.666		Paenibacillus	5.5e-05	4.58e-09	2.76e-05	0.000288	1.59e-07	0.000163	0.18	0.269
uncultured_bacterium_f_Marinilabiliaceae	0.0015	1.96e-06	0.000572	0.000752	6.18e-07	0.000321	0.285	0.422		uncultured_bacterium_o_Rickettsiales	3.75e-05	1.23e-09	1.43e-05	2.1e-05	9.29e-10	1.24e-05	0.453	0.671		Ruminococcaceae_UCG-012	0.000303	1.62e-07	0.000165	0.001	1.32e-06	0.000469	0.183	0.271
Desulfovibrio	0.00377	9.6e-06	0.00126	0.00219	2.11e-06	0.000594	0.289	0.425		uncultured_bacterium_o_uncultivated_soil_bacterium_clone_C028	8.27e-05	2.01e-09	1.83e-05	0.000112	4.74e-09	2.81e-05	0.46	0.678		Hydrogenoanaerobacterium	7.04e-05	1.83e-09	1.75e-05	0.000108	2.51e-09	2.05e-05	0.188	0.275
Ruminiclostridium_5	0.000376	6.2e-07	0.000321	1.63e-05	8.62e-10	1.2e-05	0.297	0.435		Reyranella	0.000197	4.37e-09	2.7e-05	0.000253	2.21e-08	6.07e-05	0.464	0.679		Lentibacillus	5.91e-05	9.18e-09	3.91e-05	0.000178	3.47e-08	7.6e-05	0.188	0.275
Succinimonas	0.00171	1.35e-05	0.0015	6.42e-05	3.91e-09	2.55e-05	0.309	0.448		Allorhizobium-Neorhizobium-Pararhizobium-Rhizobium	0.000116	4.2e-08	8.37e-05	4.52e-05	6.16e-10	1.01e-05	0.47	0.684		Chujaibacter	8.07e-05	2.27e-09	1.94e-05	0.000159	1.75e-08	5.4e-05	0.194	0.282
Subdoligranulum	9.95e-05	8.63e-09	3.79e-05	5.27e-05	2.29e-09	1.95e-05	0.31	0.448		uncultured_bacterium_f_Rikenellaceae	0.0031	1.1e-05	0.00135	0.00165	7.02e-06	0.00108	0.473	0.685		Lachnospiraceae_XPB1014_group	0.00806	2.9e-05	0.0022	0.0123	3.03e-05	0.00225	0.197	0.285
Ruminococcaceae_UCG-009	0.000309	1.51e-07	0.000158	0.000119	3.12e-08	7.22e-05	0.313	0.45		uncultured_bacterium_f_Mitochondria	0.000134	1.66e-08	5.25e-05	0.000224	5.52e-08	9.59e-05	0.481	0.692		Prevotellaceae_UCG-004	0.00485	2.4e-06	0.000632	0.00294	9.79e-06	0.00128	0.204	0.293
uncultured_bacterium_f_SR1_bacterium_canine_oral_taxon_382	0.000274	3.7e-07	0.000248	6.31e-06	9.55e-11	3.99e-06	0.32	0.458		Novosphingobium	0.000143	5.54e-09	3.04e-05	0.000177	5.55e-09	3.04e-05	0.501	0.716		Fusicatenibacter	8.18e-05	1.44e-09	1.55e-05	0.000142	1.06e-08	4.21e-05	0.205	0.293
Mailhella	0.000856	2.5e-08	6.45e-05	0.000628	2.48e-07	0.000203	0.325	0.461		Megasphaera	0.000163	3.82e-08	7.98e-05	0.000238	1.93e-08	5.67e-05	0.517	0.73		Cobetia	3.9e-05	3.01e-09	2.24e-05	0.000352	3.31e-07	0.000235	0.21	0.299
Ruminococcaceae_UCG-013	0.00207	3.95e-06	0.000812	0.00325	3.55e-06	0.000769	0.333	0.471		Nordella	0.000132	1.98e-09	1.82e-05	0.000149	1.03e-09	1.31e-05	0.517	0.73		Pyramidobacter	0.00372	2.2e-06	0.000606	0.00544	8.08e-06	0.00116	0.216	0.304
[Eubacterium]_hallii_group	0.00089	4.03e-07	0.000259	0.000574	1.41e-07	0.000153	0.335	0.471		U29-B03	0.00113	1.33e-06	0.000471	0.00179	3.2e-06	0.00073	0.52	0.73		Ruminococcaceae_UCG-010	0.0162	1.88e-05	0.00177	0.0131	1.32e-05	0.00148	0.219	0.308
uncultured_bacterium_o_Gastranaerophilales	0.00235	3.5e-06	0.000764	0.00365	5.75e-06	0.000979	0.339	0.473		Ruminococcus_1	0.024	3.07e-05	0.00226	0.0287	0.000204	0.00583	0.527	0.736		uncultured_bacterium_f_Fibrobacteraceae	0.00018	1.11e-07	0.000136	6.81e-06	1.16e-10	4.4e-06	0.231	0.321
uncultured_bacterium_o_Lineage_IV	0.000878	4.32e-06	0.000849	0	0	0	0.344	0.477		Rikenellaceae_RC9_gut_group	0.0698	0.00116	0.0139	0.085	0.00134	0.0149	0.53	0.736		uncultured_bacterium_f_Peptococcaceae	4.89e-05	5.06e-09	2.9e-05	0.0001	4.69e-09	2.8e-05	0.231	0.321
Ruminococcaceae_UCG-014	0.00328	3.21e-06	0.000732	0.00236	1.92e-06	0.000566	0.362	0.5		uncultured_bacterium_f_Desulfovibrionaceae	0.000437	3.91e-08	8.08e-05	0.000537	7.01e-08	0.000108	0.534	0.736		uncultured_bacterium_f_SR1_bacterium_canine_oral_taxon_382	6.31e-06	9.55e-11	3.99e-06	0	0	0	0.238	0.329
Oribacterium	0.00498	1.78e-05	0.00172	0.00319	2.03e-06	0.000582	0.373	0.512		Moryella	0.000505	1.64e-07	0.000165	0.000367	4.86e-08	9e-05	0.537	0.736		uncultured_bacterium_o_Clostridiales	0.00234	2.85e-07	0.000218	0.00171	1.26e-06	0.000458	0.243	0.333
uncultured_bacterium_c_Gammaproteobacteria	0.00179	1.79e-05	0.00173	9.82e-05	6.8e-09	3.37e-05	0.377	0.515		Prevotellaceae_NK3B31_group	0.00696	4.29e-05	0.00267	0.00435	3.35e-05	0.00236	0.539	0.736		Kandleria	2.76e-05	1.64e-09	1.65e-05	6.51e-06	1.08e-10	4.24e-06	0.246	0.334
uncultured_bacterium_o_CCD24	9.07e-05	2.05e-09	1.85e-05	6.12e-05	3.5e-09	2.41e-05	0.383	0.518		Ruminococcaceae_UCG-002	0.00599	3.57e-06	0.000772	0.00757	2.61e-05	0.00209	0.553	0.748		Ruminococcaceae_UCG-014	0.00236	1.92e-06	0.000566	0.00371	5.28e-06	0.000938	0.246	0.334
Shuttleworthia	0.000838	6.73e-07	0.000335	0.00118	6.79e-08	0.000106	0.386	0.518		Roseburia	0.000211	2.31e-08	6.2e-05	0.000292	5.68e-08	9.73e-05	0.554	0.748		uncultured_bacterium_o_Gastranaerophilales	0.00365	5.75e-06	0.000979	0.00242	4.84e-07	0.000284	0.258	0.349
Butyrivibrio_2	0.0304	0.00039	0.00806	0.0219	8.29e-05	0.00372	0.387	0.518		Prevotellaceae_Ga6A1_group	0.000176	9.7e-09	4.02e-05	0.000122	2.61e-08	6.59e-05	0.563	0.756		Family_XIII_UCG-001	0.000954	1.38e-07	0.000151	0.00119	1.12e-07	0.000136	0.271	0.364
Lachnospira	0.000592	7.63e-07	0.000357	0.00176	8.08e-06	0.00116	0.388	0.518		Ruminiclostridium_6	0.000709	3.4e-07	0.000238	0.000485	2.99e-07	0.000223	0.568	0.758		SP3-e08	0.00174	2.65e-06	0.000665	0.000936	2.28e-07	0.000195	0.279	0.372
Erysipelotrichaceae_UCG-004	0.00548	0.000118	0.00444	0.00127	2.67e-07	0.000211	0.396	0.526		uncultured_bacterium_o_Chloroplast	0.00154	1.32e-06	0.000468	0.00256	1.27e-05	0.00145	0.576	0.764		Desulfuromonas	0.000311	1.45e-07	0.000156	0.00116	3.16e-06	0.000726	0.285	0.379
[Eubacterium]_nodatum_group	0.000226	5.22e-09	2.95e-05	0.000267	6.08e-09	3.18e-05	0.4	0.528		Prevotellaceae_UCG-004	0.00433	2.01e-05	0.00183	0.00294	9.79e-06	0.00128	0.606	0.795		Ruminococcaceae_UCG-002	0.0108	2.6e-05	0.00208	0.00757	2.61e-05	0.00209	0.299	0.395
Ruminococcus_2	0.00224	1.81e-06	0.000549	0.00293	1.48e-06	0.000496	0.402	0.528		uncultured_bacterium_o_Clostridiales	0.00129	1.67e-06	0.000527	0.00171	1.26e-06	0.000458	0.619	0.795		Lachnoclostridium_10	0.00353	7.48e-06	0.00112	0.00619	2.79e-05	0.00216	0.308	0.403
possible_genus_Sk003-Sk004	0.000505	1.3e-06	0.000466	8.01e-05	1.55e-08	5.08e-05	0.421	0.55		Ruminococcaceae_UCG-009	0.000309	1.51e-07	0.000158	0.00019	9.04e-08	0.000123	0.624	0.795		Megasphaera	0.000151	1.93e-08	5.67e-05	0.000238	1.93e-08	5.67e-05	0.308	0.403
horsej-a03	9.38e-05	1.78e-08	5.44e-05	4e-05	3.59e-09	2.44e-05	0.424	0.551		Romboutsia	0.000123	5.86e-09	3.13e-05	0.000151	8.15e-09	3.69e-05	0.631	0.795		Elusimicrobium	0.00102	3.68e-07	0.000248	0.00243	9.88e-06	0.00128	0.315	0.409
uncultured_bacterium_o_Acidobacteriales	0.000222	6.31e-09	3.24e-05	0.00018	7.51e-09	3.54e-05	0.429	0.555		uncultured_bacterium_f_p-251-o5	0.0055	7.61e-06	0.00113	0.00883	0.000189	0.00562	0.632	0.795		uncultured_bacterium_f_Erysipelotrichaceae	0.000228	5.15e-08	9.26e-05	0.000123	7.26e-09	3.48e-05	0.321	0.416
uncultured_bacterium_f_Muribaculaceae	0.0509	0.00271	0.0213	0.0314	0.000297	0.00704	0.444	0.571		uncultured_bacterium_o_WCHB1-41	0.00031	4.57e-08	8.72e-05	0.000451	3.15e-07	0.000229	0.636	0.795		Stenotrophomonas	5.76e-05	9.54e-09	3.99e-05	0.000128	1.65e-08	5.25e-05	0.323	0.416
Lentibacillus	2.12e-05	2.69e-09	2.12e-05	5.91e-05	9.18e-09	3.91e-05	0.453	0.58		Pedomicrobium	9.48e-05	2.02e-09	1.84e-05	0.000108	1.37e-09	1.51e-05	0.637	0.795		uncultured_bacterium_f_Rikenellaceae	0.000476	4.02e-07	0.000259	0.00165	7.02e-06	0.00108	0.327	0.419
Sphaerochaeta	4.94e-05	5.27e-09	2.96e-05	0.000207	2.02e-07	0.000184	0.458	0.583		Anaeroplasma	0.000158	3.2e-08	7.3e-05	0.0001	3.06e-08	7.14e-05	0.639	0.795		uncultured_bacterium_f_Christensenellaceae	0.0102	5.47e-05	0.00302	0.0173	0.000219	0.00605	0.329	0.419
uncultured_bacterium_f_Bacteroidales_BS11_gut_group	0.00972	0.000118	0.00444	0.0171	0.000349	0.00763	0.463	0.586		uncultured_bacterium_c_Bacteroidia	0.000495	1.64e-07	0.000165	0.000369	1.33e-07	0.000149	0.64	0.795		Family_XIII_AD3011_group	0.00162	3.46e-07	0.00024	0.00213	1.17e-06	0.000441	0.345	0.436
Fusicatenibacter	6.57e-05	7.9e-10	1.15e-05	8.18e-05	1.44e-09	1.55e-05	0.465	0.586		Erysipelotrichaceae_UCG-004	0.00548	0.000118	0.00444	0.0029	7.46e-06	0.00111	0.641	0.795		uncultured_bacterium_o_Acidobacteriales	0.00018	7.51e-09	3.54e-05	0.000236	1.33e-08	4.7e-05	0.373	0.47
Pyramidobacter	0.00468	5.92e-06	0.000993	0.00372	2.2e-06	0.000606	0.47	0.589		Candidatus_Saccharimonas	0.00145	1.01e-06	0.000411	0.00109	1.41e-06	0.000484	0.642	0.795		U29-B03	0.00103	7.89e-07	0.000363	0.00179	3.2e-06	0.00073	0.383	0.48
Lachnospiraceae_NK3A20_group	0.00737	5.27e-06	0.000937	0.00872	1.13e-05	0.00137	0.479	0.594		Ruminococcaceae_UCG-005	0.00633	2.28e-05	0.00195	0.00786	2.29e-05	0.00195	0.647	0.795		Lachnoclostridium	0.000177	5.52e-09	3.03e-05	0.000101	3.46e-08	7.59e-05	0.388	0.483
uncultured_bacterium_o_Subgroup_2	0.000128	1.94e-08	5.69e-05	7.42e-05	7.38e-09	3.51e-05	0.479	0.594		horsej-a03	9.38e-05	1.78e-08	5.44e-05	0.00013	7.56e-09	3.55e-05	0.647	0.795		uncultured_bacterium_f_Mitochondria	0.000134	4.61e-09	2.77e-05	0.000224	5.52e-08	9.59e-05	0.403	0.497
Pseudolabrys	9.24e-05	2.77e-09	2.15e-05	6.86e-05	2.67e-09	2.11e-05	0.492	0.607		Stenotrophomonas	0.000169	1.67e-08	5.28e-05	0.000128	1.65e-08	5.25e-05	0.648	0.795		Campylobacter	6.35e-05	3.1e-09	2.27e-05	9.49e-05	4.17e-09	2.64e-05	0.404	0.497
DNF00809	0.00148	1.8e-06	0.000548	0.00104	4.27e-07	0.000267	0.531	0.652		Lactobacillus	0.00124	2.5e-07	0.000204	0.00141	3.35e-07	0.000236	0.652	0.795		Prevotellaceae_NK3B31_group	0.00737	3.41e-05	0.00238	0.00435	3.35e-05	0.00236	0.405	0.497
uncultured_bacterium_o_IMCC26256	9.73e-05	3.26e-09	2.33e-05	7.34e-05	3.72e-09	2.49e-05	0.543	0.662		Phascolarctobacterium	0.000127	8.24e-09	3.71e-05	0.000163	1.74e-08	5.38e-05	0.655	0.795		uncultured_bacterium_c_Gammaproteobacteria	9.82e-05	6.8e-09	3.37e-05	0.000237	1.4e-07	0.000153	0.411	0.502
[Ruminococcus]_gauvreauii_group	0.00165	7.05e-07	0.000343	0.00139	1.18e-07	0.00014	0.546	0.662		Anaerovibrio	0.000372	3.05e-07	0.000226	0.000523	1.7e-07	0.000168	0.657	0.795		Bilophila	0.000223	4.12e-08	8.28e-05	0.000142	1e-08	4.09e-05	0.423	0.513
Flexilinea	0.000301	1.79e-07	0.000173	0.00018	8.52e-09	3.77e-05	0.555	0.662		Desulfuromonas	0.000735	5.62e-07	0.000306	0.00116	3.16e-06	0.000726	0.657	0.795		possible_genus_Sk003-Sk004	8.01e-05	1.55e-08	5.08e-05	3.33e-05	2.68e-09	2.11e-05	0.433	0.523
uncultured_bacterium_f_Bacteroidales_RF16_group	0.00372	5.67e-06	0.000972	0.00447	1.42e-06	0.000486	0.555	0.662		uncultured_bacterium_o_Subgroup_2	0.000128	1.94e-08	5.69e-05	9.5e-05	4.75e-09	2.81e-05	0.663	0.798		Ruminococcus_1	0.0234	3.06e-05	0.00226	0.0287	0.000204	0.00583	0.436	0.525
Hydrogenoanaerobacterium	5.37e-05	1.82e-09	1.74e-05	7.04e-05	1.83e-09	1.75e-05	0.557	0.662		Pyramidobacter	0.00468	5.92e-06	0.000993	0.00544	8.08e-06	0.00116	0.681	0.815		DNF00809	0.00104	4.27e-07	0.000267	0.000649	8.82e-07	0.000383	0.445	0.533
Staphylococcus	0.000348	1.44e-07	0.000155	0.000221	6.81e-08	0.000107	0.558	0.662		Pelistega	8.2e-05	1.27e-09	1.46e-05	0.000101	8.3e-09	3.72e-05	0.685	0.816		Flexilinea	0.00018	8.52e-09	3.77e-05	0.000145	3.19e-09	2.31e-05	0.46	0.548
uncultured_bacterium_f_Fibrobacteraceae	8.28e-05	1.3e-08	4.66e-05	0.00018	1.11e-07	0.000136	0.559	0.662		uncultured_bacterium_f_Clostridiales_vadinBB60_group	0.00189	1.65e-06	0.000524	0.00218	4.73e-07	0.000281	0.688	0.816		uncultured_bacterium_o_WCHB1-41	0.000781	7.61e-07	0.000356	0.000451	3.15e-07	0.000229	0.476	0.564
uncultured_bacterium_f_Erysipelotrichaceae	0.000475	7.78e-07	0.00036	0.000228	5.15e-08	9.26e-05	0.567	0.669		[Ruminococcus]_torques_group	0.000187	4.18e-08	8.34e-05	0.000256	8.33e-08	0.000118	0.693	0.817		[Eubacterium]_coprostanoligenes_group	0.017	4.42e-05	0.00272	0.0143	2.77e-05	0.00215	0.479	0.565
Lachnospiraceae_AC2044_group	0.00544	2.68e-05	0.00211	0.00403	4.3e-06	0.000847	0.594	0.697		uncultured_bacterium_f_Ruminococcaceae	0.0138	7.15e-05	0.00345	0.012	2.01e-05	0.00183	0.702	0.819		uncultured_bacterium_o_PB19	0.000165	7.99e-08	0.000115	0.00032	1.63e-07	0.000165	0.483	0.565
Lachnospiraceae_UCG-009	0.000554	3.35e-07	0.000236	0.00077	4.05e-07	0.00026	0.597	0.698		Lachnospiraceae_ND3007_group	0.00198	3.92e-06	0.000808	0.00156	1.15e-06	0.000438	0.705	0.819		Lachnospiraceae_UCG-009	0.00077	4.05e-07	0.00026	0.00193	1.33e-05	0.00149	0.486	0.565
Lachnoclostridium_10	0.00262	7.24e-06	0.0011	0.00353	7.48e-06	0.00112	0.615	0.713		Cobetia	0.00023	1.1e-07	0.000135	0.000352	3.31e-07	0.000235	0.71	0.819		Ruminococcaceae_UCG-004	0.000799	1.2e-07	0.000142	0.000929	5.15e-08	9.26e-05	0.486	0.565
Christensenellaceae_R-7_group	0.039	0.000194	0.00569	0.0348	0.000119	0.00445	0.616	0.713		Ruminiclostridium_1	0.000127	8.36e-09	3.73e-05	0.000171	5.25e-08	9.35e-05	0.713	0.819		uncultured_bacterium_c_MVP-15	0.00049	2.02e-07	0.000183	0.000325	9.55e-08	0.000126	0.5	0.578
Prevotellaceae_UCG-001	0.0116	3.5e-05	0.00242	0.0135	3.64e-05	0.00246	0.63	0.726		Prevotella_1	0.129	0.00285	0.0218	0.117	0.00199	0.0182	0.714	0.819		Pelistega	7.14e-05	1.77e-09	1.72e-05	0.000101	8.3e-09	3.72e-05	0.504	0.581
Lachnospiraceae_UCG-010	0.000255	7.3e-09	3.49e-05	0.000294	2.62e-08	6.61e-05	0.652	0.747		uncultured_bacterium_o_uncultivated_soil_bacterium_clone_C112	0.000449	2.69e-08	6.7e-05	0.00049	2.35e-08	6.26e-05	0.714	0.819		Atopobium	0.000351	4.9e-08	9.03e-05	0.00024	9.09e-08	0.000123	0.51	0.585
[Eubacterium]_ruminantium_group	0.00522	6.01e-06	0.001	0.00465	1.38e-06	0.000479	0.656	0.749		uncultured_bacterium_o_PB19	0.000214	1.95e-07	0.00018	0.00032	1.63e-07	0.000165	0.719	0.82		uncultured_bacterium_f_Marinifilaceae	0.000248	2.92e-08	6.98e-05	0.00037	1.57e-07	0.000162	0.53	0.605
Tyzzerella_3	0.000837	5.8e-07	0.000311	0.000623	5.63e-07	0.000306	0.674	0.765		Campylobacter	0.000113	7.5e-09	3.54e-05	9.49e-05	4.17e-09	2.64e-05	0.732	0.831		uncultured_bacterium_o_Absconditabacteriales_SR1	0.0072	2.52e-05	0.00205	0.0159	0.00096	0.0126	0.537	0.61
Pelistega	8.2e-05	1.27e-09	1.46e-05	7.14e-05	1.77e-09	1.72e-05	0.685	0.774		uncultured_bacterium_f_Lachnospiraceae	0.0312	5.43e-05	0.00301	0.0289	0.000144	0.00491	0.738	0.834		Lachnospiraceae_UCG-010	0.000294	2.62e-08	6.61e-05	0.000355	3.17e-08	7.27e-05	0.576	0.651
Dubosiella	0.00013	2.45e-08	6.38e-05	9.6e-05	7.57e-09	3.55e-05	0.691	0.778		Atopobium	0.000187	1.97e-08	5.73e-05	0.00024	9.09e-08	0.000123	0.749	0.837		Allorhizobium-Neorhizobium-Pararhizobium-Rhizobium	9.34e-05	3.7e-08	7.86e-05	4.52e-05	6.16e-10	1.01e-05	0.585	0.658
uncultured_bacterium_o_Bacteroidales	0.00336	2.87e-06	0.000692	0.00371	1.15e-06	0.000438	0.714	0.799		Mizugakiibacter	0.000114	2.44e-08	6.38e-05	8.5e-05	9.98e-09	4.08e-05	0.75	0.837		uncultured_bacterium_f_Family_XIII	0.00107	8.45e-08	0.000119	0.000939	2.27e-07	0.000195	0.608	0.681
Ruminiclostridium_9	9.3e-05	2.97e-08	7.03e-05	0.000124	4.74e-09	2.81e-05	0.723	0.806		Lachnospiraceae_UCG-002	0.000555	2.89e-08	6.94e-05	0.000623	1.63e-07	0.000165	0.752	0.837		Lachnospiraceae_ND3007_group	0.00185	4.39e-07	0.00027	0.00156	1.15e-06	0.000438	0.614	0.681
Ruminococcaceae_UCG-010	0.0153	8.89e-06	0.00122	0.0162	1.88e-05	0.00177	0.732	0.813		Devosia	8.39e-05	1.18e-09	1.4e-05	9.61e-05	5.15e-09	2.93e-05	0.755	0.837		uncultured_bacterium_f_PeH15	5.53e-06	7.5e-11	3.53e-06	2.61e-06	4.07e-11	2.61e-06	0.616	0.681
Saccharofermentans	0.0133	9.31e-05	0.00394	0.0116	3.21e-05	0.00231	0.738	0.815		Ruminococcaceae_UCG-014	0.00328	3.21e-06	0.000732	0.00371	5.28e-06	0.000938	0.765	0.845		probable_genus_10	0.00159	3.64e-07	0.000246	0.00134	8.78e-07	0.000382	0.617	0.681
Veillonellaceae_UCG-001	0.00976	6.34e-05	0.00325	0.00841	1.95e-05	0.0018	0.75	0.825		Ruminococcus_2	0.00224	1.81e-06	0.000549	0.00253	3.19e-06	0.000729	0.788	0.863		Fretibacterium	0.0299	0.000889	0.0122	0.0226	0.00018	0.00548	0.624	0.686
Coprococcus_2	0.000286	9.79e-08	0.000128	0.000239	2.06e-08	5.85e-05	0.766	0.839		[Ruminococcus]_gauvreauii_group	0.00165	7.05e-07	0.000343	0.00139	3.17e-06	0.000727	0.788	0.863		Synergistes	4.5e-05	2.08e-09	1.86e-05	6.04e-05	2.94e-09	2.21e-05	0.634	0.694
Ruminococcaceae_UCG-012	0.000245	2.91e-08	6.96e-05	0.000303	1.62e-07	0.000165	0.776	0.845		[Eubacterium]_xylanophilum_group	0.00021	4.99e-08	9.12e-05	0.000178	1.34e-08	4.73e-05	0.794	0.865		Nesterenkonia	0.000142	4.24e-08	8.4e-05	0.000223	1.15e-07	0.000138	0.655	0.711
Candidatus_Endomicrobium	0.000121	3.55e-08	7.69e-05	0.000157	3.91e-08	8.07e-05	0.779	0.845		Candidatus_Solibacter	0.000176	1.01e-08	4.11e-05	0.000163	2.01e-09	1.83e-05	0.808	0.877		Ruminococcaceae_UCG-009	0.000119	3.12e-08	7.22e-05	0.00019	9.04e-08	0.000123	0.655	0.711
Prevotellaceae_UCG-004	0.00433	2.01e-05	0.00183	0.00485	2.4e-06	0.000632	0.811	0.876		MND1	0.000248	1.35e-08	4.75e-05	0.000266	9.42e-09	3.96e-05	0.814	0.879		Treponema_2	0.00613	8.83e-05	0.00384	0.01	0.000296	0.00703	0.663	0.716
Schwartzia	0.000233	7.11e-08	0.000109	0.000265	1.88e-08	5.6e-05	0.815	0.876		GCA-900066575	8.6e-05	5.62e-09	3.06e-05	0.000101	1.48e-08	4.97e-05	0.83	0.89		uncultured_bacterium_o_Subgroup_2	7.42e-05	7.38e-09	3.51e-05	9.5e-05	4.75e-09	2.81e-05	0.678	0.729
uncultured_bacterium_o_PB19	0.000214	1.95e-07	0.00018	0.000165	7.99e-08	0.000115	0.84	0.899		Anaerovorax	0.00758	2.56e-06	0.000653	0.00735	2.69e-06	0.000669	0.835	0.89		Ruminococcus_2	0.00293	1.48e-06	0.000496	0.00253	3.19e-06	0.000729	0.685	0.733
Defluviitaleaceae_UCG-011	0.001	5.1e-07	0.000292	0.000935	1.17e-07	0.00014	0.851	0.904		Paenibacillus	0.000358	3.18e-07	0.00023	0.000288	1.59e-07	0.000163	0.835	0.89		uncultured_bacterium_o_NED5E9	0.000189	2.36e-08	6.28e-05	0.000135	6.79e-08	0.000106	0.694	0.74
GCA-900066575	8.6e-05	5.62e-09	3.06e-05	7.86e-05	2.41e-09	2e-05	0.856	0.904		uncultured_bacterium_o_Acidobacteriales	0.000222	6.31e-09	3.24e-05	0.000236	1.33e-08	4.7e-05	0.841	0.892		GCA-900066575	7.86e-05	2.41e-09	2e-05	0.000101	1.48e-08	4.97e-05	0.708	0.751
Chujaibacter	8.77e-05	5.13e-09	2.92e-05	8.07e-05	2.27e-09	1.94e-05	0.859	0.904		uncultured_bacterium_f_Micromonosporaceae	0.000111	8.47e-09	3.76e-05	0.000102	2.08e-09	1.86e-05	0.857	0.905		Prevotellaceae_UCG-003	0.0118	1.35e-05	0.0015	0.013	4.58e-05	0.00276	0.733	0.775
Allorhizobium-Neorhizobium-Pararhizobium-Rhizobium	0.000116	4.2e-08	8.37e-05	9.34e-05	3.7e-08	7.86e-05	0.86	0.904		uncultured_bacterium_o_Frankiales	0.000132	3.95e-09	2.57e-05	0.000125	4.93e-09	2.87e-05	0.871	0.917		Mizugakiibacter	0.00011	1.99e-08	5.76e-05	8.5e-05	9.98e-09	4.08e-05	0.751	0.787
Pseudobutyrivibrio	0.00814	3.4e-05	0.00238	0.00766	5.13e-06	0.000924	0.867	0.906		Nocardiopsis	0.000106	4.96e-09	2.88e-05	0.000115	1.32e-08	4.7e-05	0.885	0.927		Succiniclasticum	0.0666	5.05e-05	0.0029	0.0701	0.000523	0.00933	0.751	0.787
Ruminococcus_1	0.024	3.07e-05	0.00226	0.0234	3.06e-05	0.00226	0.868	0.906		Saccharofermentans	0.0133	9.31e-05	0.00394	0.0122	0.000183	0.00552	0.89	0.929		Sphaerochaeta	0.000207	2.02e-07	0.000184	0.000285	1.11e-07	0.000136	0.76	0.792
U29-B03	0.00113	1.33e-06	0.000471	0.00103	7.89e-07	0.000363	0.874	0.908		Ralstonia	0.000644	4.48e-07	0.000273	0.000688	6.13e-08	0.000101	0.901	0.935		Quinella	0.0144	0.000434	0.0085	0.0115	9.01e-05	0.00388	0.785	0.815
Lachnospiraceae_ND3007_group	0.00198	3.92e-06	0.000808	0.00185	4.39e-07	0.00027	0.89	0.917		uncultured_bacterium_f_Marinifilaceae	0.000395	6.97e-08	0.000108	0.00037	1.57e-07	0.000162	0.913	0.943		uncultured_bacterium_f_Eggerthellaceae	0.000315	2.04e-08	5.83e-05	0.000278	6.8e-08	0.000106	0.788	0.815
uncultured_bacterium_f_Bacteroidetes_BD2-2	0.00329	1.21e-05	0.00142	0.00305	2.89e-06	0.000694	0.891	0.917		Streptomyces	9.83e-05	2.86e-09	2.18e-05	0.000102	2.34e-09	1.98e-05	0.916	0.943		Coprococcus_1	0.00024	2.09e-08	5.9e-05	0.00026	2.81e-08	6.85e-05	0.838	0.863
Megasphaera	0.000163	3.82e-08	7.98e-05	0.000151	1.93e-08	5.67e-05	0.907	0.93		Megamonas	0.000705	2.27e-07	0.000194	0.000686	1.16e-07	0.000139	0.944	0.958		Lachnospiraceae_NK4A136_group	0.00174	7.51e-07	0.000354	0.00158	2.73e-06	0.000674	0.845	0.867
Prevotellaceae_NK3B31_group	0.00696	4.29e-05	0.00267	0.00737	3.41e-05	0.00238	0.917	0.936		uncultured_bacterium_o_Gastranaerophilales	0.00235	3.5e-06	0.000764	0.00242	4.84e-07	0.000284	0.944	0.958		Succinimonas	6.42e-05	3.91e-09	2.55e-05	6.96e-05	2.46e-09	2.03e-05	0.879	0.897
Mizugakiibacter	0.000114	2.44e-08	6.38e-05	0.00011	1.99e-08	5.76e-05	0.963	0.979		Acetitomaculum	0.000412	3.91e-08	8.08e-05	0.000423	6.74e-08	0.000106	0.946	0.958		Ruminococcaceae_V9D2013_group	0.00121	4e-07	0.000258	0.00126	1.56e-07	0.000161	0.883	0.897
Ruminococcaceae_NK4A214_group	0.023	1.73e-05	0.0017	0.023	2.08e-05	0.00186	0.974	0.985		Escherichia-Shigella	0.000281	6.02e-08	0.0001	0.000292	4.59e-08	8.75e-05	0.946	0.958		Oscillospira	0.00076	6.07e-07	0.000318	0.000805	2.14e-07	0.000189	0.909	0.921
Elusimicrobium	0.000998	2.16e-06	0.0006	0.00102	3.68e-07	0.000248	0.977	0.985		Lachnoclostridium	9.52e-05	5.53e-09	3.04e-05	0.000101	3.46e-08	7.59e-05	0.951	0.959		Saccharofermentans	0.0116	3.21e-05	0.00231	0.0122	0.000183	0.00552	0.922	0.93
Pseudoramibacter	0.00015	8.61e-08	0.00012	0.000152	4.35e-09	2.69e-05	0.982	0.986		Family_XIII_AD3011_group	0.00217	4.39e-07	0.00027	0.00213	1.17e-06	0.000441	0.956	0.96		uncultured_bacterium_o_Chloroplast	0.0026	1.14e-06	0.000436	0.00256	1.27e-05	0.00145	0.98	0.984
uncultured_bacterium_f_Mitochondria	0.000134	1.66e-08	5.25e-05	0.000134	4.61e-09	2.77e-05	0.992	0.992		uncultured_bacterium_f_Christensenellaceae	0.0177	6.38e-05	0.00326	0.0173	0.000219	0.00605	0.964	0.964		[Ruminococcus]_gauvreauii_group	0.00139	1.18e-07	0.00014	0.00139	3.17e-06	0.000727	0.994	0.994
