# Supplementary material for: Response of Ruminal Microbiota–Host Gene Interaction to High-Altitude Environments in Tibetan Sheep
Source: Int J Mol Sci. 2022 Oct 17;23(20):12430. doi: 10.3390/ijms232012430 (PMC9604387; doi:10.3390/ijms232012430)
Supplement: Supplementary file 1 [file ijms-23-12430-s001.zip › ijms-1960878-supplementary/Data Sheet S2. Gene module analysis of WGCNA.xlsx]

## Sheet: Summary
#ID	Module
gene-ABRACL	black
gene-ACOT7	black
gene-ADAMTS12	black		Module	Number of gene	Proportion(%)
gene-ADAMTS4	black		black	629	48.0887
gene-ADD2	black		blue	184	14.0673
gene-ADRA2A	black		cyan	27	2.06422
gene-AGAP2	black		green	65	4.96942
gene-AHSA2P	black		greenyellow	35	2.67584
gene-AIF1	black		grey	1	0.0764526
gene-ALPL	black		grey60	23	1.75841
gene-AP5Z1	black		lightcyan	25	1.91131
gene-APOBEC3Z1	black		lightgreen	11	0.840979
gene-ARHGAP15	black		magenta	36	2.75229
gene-ARHGAP30	black		midnightblue	25	1.91131
gene-ASF1B	black		pink	39	2.98165
gene-B2M	black		red	150	11.4679
gene-B4GALNT1	black		salmon	27	2.06422
gene-BATF	black		tan	31	2.37003
gene-BATF3	black
gene-BBOX1	black
gene-BCL2A1	black
gene-BIN2	black
gene-BLOC1S1	black
gene-BST1	black
gene-BTK	black
gene-C12H1orf53	black
gene-C1H21orf62	black
gene-C1QTNF6	black
gene-C1RL	black
gene-C24H16orf54	black
gene-C2CD4B	black
gene-CAPG	black
gene-CASP7	black
gene-CCDC88B	black
gene-CCL19	black
gene-CCL20	black
gene-CCL22	black
gene-CCL24	black
gene-CCL26	black
gene-CCN5	black
gene-CCR4	black
gene-CCR5	black
gene-CCR7	black
gene-CD177	black
gene-CD24	black
gene-CD247	black
gene-CD27	black
gene-CD274	black
gene-CD300A	black
gene-CD300LF	black
gene-CD3E	black
gene-CD3G	black
gene-CD4	black
gene-CD40	black
gene-CD40LG	black
gene-CD79A	black
gene-CD84	black
gene-CDKL4	black
gene-CEACAM19	black
gene-CEBPB	black
gene-CERS4	black
gene-CFP	black
gene-CHI3L1	black
gene-CHI3L2	black
gene-CHRDL2	black
gene-CIITA	black
gene-CLDN17	black
gene-CLDN7	black
gene-CLEC12A	black
gene-CLEC4E	black
gene-CLEC5A	black
gene-CLEC6A	black
gene-CNFN	black
gene-COL1A1	black
gene-CORO1A	black
gene-COTL1	black
gene-CPZ	black
gene-CRCT1	black
gene-CRELD2	black
gene-CTLA4	black
gene-CTSL	black
gene-CTSW	black
gene-CXCL10	black
gene-CXCL11	black
gene-CXCL13	black
gene-CXCL8	black
gene-CXCL9	black
gene-CXCR2	black
gene-CXCR6	black
gene-CXHXorf21	black
gene-CYSLTR2	black
gene-CYTH4	black
gene-CYTIP	black
gene-DBF4	black
gene-DENND2D	black
gene-DERL3	black
gene-DGAT2	black
gene-DLK1	black
gene-DLK2	black
gene-DNAJB1	black
gene-DOCK2	black
gene-DOK2	black
gene-DQA	black
gene-DTX1	black
gene-DUOXA2	black
gene-DUSP2	black
gene-EPSTI1	black
gene-ERRFI1	black
gene-EVI2B	black
gene-EZH2	black
gene-FAM78A	black
gene-FCER1G	black
gene-FCGR3A	black
gene-FCMR	black
gene-FERMT3	black
gene-FGB	black
gene-FGR	black
gene-FOLR3	black
gene-FOSL1	black
gene-FUT1	black
gene-FYB1	black
gene-GALE	black
gene-GBP6	black
gene-GGCT	black
gene-GIMAP1	black
gene-GIMAP6	black
gene-GJB6	black
gene-GLT1D1	black
gene-GMIP	black
gene-GNLY	black
gene-GPNMB	black
gene-GPR132	black
gene-GRAP2	black
gene-GSDMC	black
gene-GSTA1	black
gene-HCAR2	black
gene-HCK	black
gene-HCLS1	black
gene-HCST	black
gene-HERC6	black
gene-HINT1	black
gene-HK2	black
gene-HK3	black
gene-HPSE	black
gene-HSPA1A	black
gene-HSPA6	black
gene-HSPA8	black
gene-HSPH1	black
gene-ICAM3	black
gene-ICOS	black
gene-IDO1	black
gene-IFI44L	black
gene-IFI6	black
gene-IFIT2	black
gene-IFIT3	black
gene-IKZF1	black
gene-IKZF3	black
gene-IL15RA	black
gene-IL17C	black
gene-IL17F	black
gene-IL17RB	black
gene-IL18BP	black
gene-IL19	black
gene-IL1A	black
gene-IL1B	black
gene-IL1RL1	black
gene-IL21R	black
gene-IL2RA	black
gene-IL2RB	black
gene-IL2RG	black
gene-IL36A	black
gene-IL36B	black
gene-IL3RA	black
gene-IL7R	black
gene-IRF1	black
gene-IRF4	black
gene-IRF8	black
gene-ISG20	black
gene-ITGA4	black
gene-ITGAL	black
gene-ITGB2	black
gene-ITGB6	black
gene-ITGB7	black
gene-ITK	black
gene-JCHAIN	black
gene-KCNJ15	black
gene-KCNN4	black
gene-KLK9	black
gene-KRT20	black
gene-KRT23	black
gene-LAMP3	black
gene-LAT	black
gene-LBP	black
gene-LCK	black
gene-LCP1	black
gene-LCP2	black
gene-LDLR	black
gene-LIMD2	black
gene-LIPK	black
gene-LIX1	black
gene-LMNB1	black
gene-LOC100101238	black
gene-LOC100144429	black
gene-LOC100192427	black
gene-LOC101102085	black
gene-LOC101102142	black
gene-LOC101102156	black
gene-LOC101102969	black
gene-LOC101103178	black
gene-LOC101103227	black
gene-LOC101103238	black
gene-LOC101103602	black
gene-LOC101103612	black
gene-LOC101103771	black
gene-LOC101103862	black
gene-LOC101104700	black
gene-LOC101105018	black
gene-LOC101105044	black
gene-LOC101105114	black
gene-LOC101105238	black
gene-LOC101105810	black
gene-LOC101105876	black
gene-LOC101106374	black
gene-LOC101106384	black
gene-LOC101106528	black
gene-LOC101106542	black
gene-LOC101106610	black
gene-LOC101106871	black
gene-LOC101107031	black
gene-LOC101107420	black
gene-LOC101108131	black
gene-LOC101108696	black
gene-LOC101109388	black
gene-LOC101109425	black
gene-LOC101109701	black
gene-LOC101110524	black
gene-LOC101110545	black
gene-LOC101111915	black
gene-LOC101112084	black
gene-LOC101112287	black
gene-LOC101112306	black
gene-LOC101112590	black
gene-LOC101112639	black
gene-LOC101113211	black
gene-LOC101113217	black
gene-LOC101113389	black
gene-LOC101113636	black
gene-LOC101113823	black
gene-LOC101113965	black
gene-LOC101114018	black
gene-LOC101114456	black
gene-LOC101114758	black
gene-LOC101114790	black
gene-LOC101115381	black
gene-LOC101116085	black
gene-LOC101116991	black
gene-LOC101117013	black
gene-LOC101117044	black
gene-LOC101117112	black
gene-LOC101117184	black
gene-LOC101117554	black
gene-LOC101117600	black
gene-LOC101117703	black
gene-LOC101117706	black
gene-LOC101117785	black
gene-LOC101117971	black
gene-LOC101118024	black
gene-LOC101118514	black
gene-LOC101119041	black
gene-LOC101119114	black
gene-LOC101119517	black
gene-LOC101119572	black
gene-LOC101119832	black
gene-LOC101119869	black
gene-LOC101120001	black
gene-LOC101120029	black
gene-LOC101120093	black
gene-LOC101120367	black
gene-LOC101120392	black
gene-LOC101120395	black
gene-LOC101120993	black
gene-LOC101120999	black
gene-LOC101121267	black
gene-LOC101121728	black
gene-LOC101122014	black
gene-LOC101122689	black
gene-LOC101123158	black
gene-LOC101123290	black
gene-LOC101123372	black
gene-LOC101123578	black
gene-LOC105602100	black
gene-LOC105603225	black
gene-LOC105603509	black
gene-LOC105604171	black
gene-LOC105604529	black
gene-LOC105605766	black
gene-LOC105605821	black
gene-LOC105605968	black
gene-LOC105608622	black
gene-LOC105608827	black
gene-LOC105612575	black
gene-LOC105613621	black
gene-LOC105614373	black
gene-LOC105614852	black
gene-LOC105615131	black
gene-LOC105615175	black
gene-LOC105615767	black
gene-LOC105616883	black
gene-LOC114108604	black
gene-LOC114108605	black
gene-LOC114108618	black
gene-LOC114108623	black
gene-LOC114108662	black
gene-LOC114108665	black
gene-LOC114108675	black
gene-LOC114108702	black
gene-LOC114108739	black
gene-LOC114108746	black
gene-LOC114108752	black
gene-LOC114108759	black
gene-LOC114108777	black
gene-LOC114108780	black
gene-LOC114108993	black
gene-LOC114109030	black
gene-LOC114109074	black
gene-LOC114109611	black
gene-LOC114109615	black
gene-LOC114109630	black
gene-LOC114109697	black
gene-LOC114110138	black
gene-LOC114110140	black
gene-LOC114110327	black
gene-LOC114110471	black
gene-LOC114110580	black
gene-LOC114110633	black
gene-LOC114112580	black
gene-LOC114112996	black
gene-LOC114113211	black
gene-LOC114113213	black
gene-LOC114113811	black
gene-LOC114114036	black
gene-LOC114114520	black
gene-LOC114114576	black
gene-LOC114114804	black
gene-LOC114114874	black
gene-LOC114114876	black
gene-LOC114114905	black
gene-LOC114114921	black
gene-LOC114115283	black
gene-LOC114115286	black
gene-LOC114115308	black
gene-LOC114115617	black
gene-LOC114116078	black
gene-LOC114116088	black
gene-LOC114116116	black
gene-LOC114116592	black
gene-LOC114116722	black
gene-LOC114116903	black
gene-LOC114116921	black
gene-LOC114117226	black
gene-LOC114117342	black
gene-LOC114117482	black
gene-LOC114117621	black
gene-LOC114117625	black
gene-LOC114117812	black
gene-LOC114117813	black
gene-LOC114117870	black
gene-LOC114117936	black
gene-LOC114117991	black
gene-LOC114118248	black
gene-LOC114118433	black
gene-LOC114118884	black
gene-LOC443162	black
gene-LOC443313	black
gene-LOC443320	black
gene-LOC780772	black
gene-LPXN	black
gene-LRMP	black
gene-LRRC25	black
gene-LRRC72	black
gene-LST1	black
gene-LTB	black
gene-LTB4R2	black
gene-LY6E	black
gene-LY6G6C	black
gene-LY86	black
gene-LYZ	black
gene-MADCAM1	black
gene-MANF	black
gene-MAP3K7CL	black
gene-MAP4K1	black
gene-MARCKSL1	black
gene-MEOX1	black
gene-MFSD2A	black
gene-MILR1	black
gene-MLXIPL	black
gene-MMP25	black
gene-MND1	black
gene-MPEG1	black
gene-MS4A7	black
gene-MS4A8	black
gene-MTHFD2	black
gene-MYBL2	black
gene-MYO1G	black
gene-MZB1	black
gene-NCCRP1	black
gene-NCF1	black
gene-NDUFA4L2	black
gene-NFAM1	black
gene-NKG7	black
gene-NPM3	black
gene-NRROS	black
gene-NUCB2	black
gene-NUP210	black
gene-ORC1	black
gene-P2RY6	black
gene-PARP12	black
gene-PARVG	black
gene-PDCD1LG2	black
gene-PGLYRP2	black
gene-PI3	black
gene-PIK3AP1	black
gene-PLA2G2D	black
gene-PLA2G4D	black
gene-PLAC8	black
gene-PLAUR	black
gene-PLD4	black
gene-PLEK	black
gene-PNLIPRP3	black
gene-PON3	black
gene-POSTN	black
gene-PPM1H	black
gene-PRF1	black
gene-PRSS22	black
gene-PRSS27	black
gene-PSMB10	black
gene-PSMB8	black
gene-PSMB9	black
gene-PSORS1C2	black
gene-PTCHD1	black
gene-PTGES	black
gene-PTPN7	black
gene-PTPRC	black
gene-PTPRCAP	black
gene-PTPRE	black
gene-PTX3	black
gene-RAC2	black
gene-RASAL3	black
gene-RASL10B	black
gene-RDH12	black
gene-RDH5	black
gene-RELB	black
gene-RGS16	black
gene-RHCG	black
gene-RHEX	black
gene-RND1	black
gene-RNF186	black
gene-RNF222	black
gene-RTP4	black
gene-S100A8	black
gene-S100A9	black
gene-SAMHD1	black
gene-SAMSN1	black
gene-SASH3	black
gene-SBSN	black
gene-SDS	black
gene-SELL	black
gene-SELP	black
gene-SELPLG	black
gene-SEPT1	black
gene-SERPINE2	black
gene-SFTPB	black
gene-SFXN2	black
gene-SH2D1A	black
gene-SIT1	black
gene-SLA2	black
gene-SLAMF1	black
gene-SLAMF6	black
gene-SLAMF8	black
gene-SLC14A1	black
gene-SLC17A9	black
gene-SLC26A9	black
gene-SLC28A3	black
gene-SLC2A6	black
gene-SLC5A1	black
gene-SLC6A14	black
gene-SLC7A5	black
gene-SLC7A9	black
gene-SLCO4A1	black
gene-SNX10	black
gene-SNX20	black
gene-SOCS1	black
gene-SOCS3	black
gene-SOD2	black
gene-SP140	black
gene-SPINK9	black
gene-SQLE	black
gene-SRGN	black
gene-STEAP4	black
gene-TBC1D10C	black
gene-TCAF2	black
gene-TCAP	black
gene-TCF19	black
gene-TCN1	black
gene-TFEC	black
gene-TIFA	black
gene-TIFAB	black
gene-TLR7	black
gene-TLR8	black
gene-TMEM156	black
gene-TMEM229B	black
gene-TMEM265	black
gene-TNFAIP8L2	black
gene-TNFRSF18	black
gene-TNFRSF25	black
gene-TNFRSF6B	black
gene-TNNI2	black
gene-TNNI3	black
gene-TOMM34	black
gene-TPSB2	black
gene-TRAF3IP3	black
gene-TREX2	black
gene-TSPAN1	black
gene-TTC39A	black
gene-TVP23B	black
gene-UBA7	black
gene-UBASH3B	black
gene-UGT1A3	black
gene-UHRF1	black
gene-UPK1B	black
gene-WARS	black
gene-WAS	black
gene-WDFY4	black
gene-WNT5B	black
gene-XAF1	black
gene-ZC3H12A	black
Ovis_aries_newGene_10116	black
Ovis_aries_newGene_10151	black
Ovis_aries_newGene_10291	black
Ovis_aries_newGene_10337	black
Ovis_aries_newGene_10447	black
Ovis_aries_newGene_10522	black
Ovis_aries_newGene_1087	black
Ovis_aries_newGene_10948	black
Ovis_aries_newGene_10979	black
Ovis_aries_newGene_10980	black
Ovis_aries_newGene_10982	black
Ovis_aries_newGene_11071	black
Ovis_aries_newGene_11108	black
Ovis_aries_newGene_11274	black
Ovis_aries_newGene_11279	black
Ovis_aries_newGene_1346	black
Ovis_aries_newGene_135	black
Ovis_aries_newGene_1516	black
Ovis_aries_newGene_1559	black
Ovis_aries_newGene_1565	black
Ovis_aries_newGene_1592	black
Ovis_aries_newGene_1596	black
Ovis_aries_newGene_1599	black
Ovis_aries_newGene_1603	black
Ovis_aries_newGene_1612	black
Ovis_aries_newGene_1623	black
Ovis_aries_newGene_1630	black
Ovis_aries_newGene_1701	black
Ovis_aries_newGene_176	black
Ovis_aries_newGene_2046	black
Ovis_aries_newGene_2381	black
Ovis_aries_newGene_2447	black
Ovis_aries_newGene_284	black
Ovis_aries_newGene_2842	black
Ovis_aries_newGene_2881	black
Ovis_aries_newGene_2961	black
Ovis_aries_newGene_2982	black
Ovis_aries_newGene_3016	black
Ovis_aries_newGene_3107	black
Ovis_aries_newGene_3568	black
Ovis_aries_newGene_3667	black
Ovis_aries_newGene_3695	black
Ovis_aries_newGene_3711	black
Ovis_aries_newGene_4226	black
Ovis_aries_newGene_4227	black
Ovis_aries_newGene_4238	black
Ovis_aries_newGene_4239	black
Ovis_aries_newGene_4245	black
Ovis_aries_newGene_4266	black
Ovis_aries_newGene_4472	black
Ovis_aries_newGene_4635	black
Ovis_aries_newGene_4683	black
Ovis_aries_newGene_4878	black
Ovis_aries_newGene_5376	black
Ovis_aries_newGene_5388	black
Ovis_aries_newGene_5390	black
Ovis_aries_newGene_5391	black
Ovis_aries_newGene_5392	black
Ovis_aries_newGene_5393	black
Ovis_aries_newGene_5394	black
Ovis_aries_newGene_5567	black
Ovis_aries_newGene_5588	black
Ovis_aries_newGene_5593	black
Ovis_aries_newGene_5976	black
Ovis_aries_newGene_6153	black
Ovis_aries_newGene_6260	black
Ovis_aries_newGene_6342	black
Ovis_aries_newGene_6428	black
Ovis_aries_newGene_6445	black
Ovis_aries_newGene_6851	black
Ovis_aries_newGene_7	black
Ovis_aries_newGene_7252	black
Ovis_aries_newGene_7344	black
Ovis_aries_newGene_7386	black
Ovis_aries_newGene_7586	black
Ovis_aries_newGene_7774	black
Ovis_aries_newGene_8160	black
Ovis_aries_newGene_8283	black
Ovis_aries_newGene_8431	black
Ovis_aries_newGene_8502	black
Ovis_aries_newGene_8634	black
Ovis_aries_newGene_8672	black
Ovis_aries_newGene_8678	black
Ovis_aries_newGene_8679	black
Ovis_aries_newGene_8815	black
Ovis_aries_newGene_8850	black
Ovis_aries_newGene_903	black
Ovis_aries_newGene_9143	black
Ovis_aries_newGene_9186	black
Ovis_aries_newGene_9671	black
Ovis_aries_newGene_97	black
Ovis_aries_newGene_9785	black
Ovis_aries_newGene_9817	black
gene-ABO	blue
gene-ANLN	blue
gene-ARHGAP11A	blue
gene-ARHGEF39	blue
gene-ATF3	blue
gene-AURKA	blue
gene-AURKB	blue
gene-BEX5	blue
gene-BIRC5	blue
gene-BORA	blue
gene-BTG2	blue
gene-BUB1	blue
gene-BUB1B	blue
gene-C16H5orf34	blue
gene-C2	blue
gene-C4BPA	blue
gene-C7	blue
gene-CCN1	blue
gene-CCNA2	blue
gene-CCNB1	blue
gene-CCNB2	blue
gene-CCNF	blue
gene-CDC20	blue
gene-CDC45	blue
gene-CDCA3	blue
gene-CDCA5	blue
gene-CDCA8	blue
gene-CDK1	blue
gene-CENPA	blue
gene-CENPF	blue
gene-CENPH	blue
gene-CENPN	blue
gene-CENPP	blue
gene-CENPW	blue
gene-CHEK1	blue
gene-CKAP2	blue
gene-CKAP2L	blue
gene-CKS2	blue
gene-CLHC1	blue
gene-CRISPLD1	blue
gene-CXCL1	blue
gene-DAPL1	blue
gene-DIAPH3	blue
gene-DLGAP5	blue
gene-DUOX1	blue
gene-DUOXA1	blue
gene-ECT2	blue
gene-EGR1	blue
gene-EPHB6	blue
gene-ESPL1	blue
gene-FAM111B	blue
gene-FAM25A	blue
gene-FANCD2	blue
gene-FOS	blue
gene-GALNT3	blue
gene-GKN1	blue
gene-GNMT	blue
gene-GPX2	blue
gene-HELLS	blue
gene-HJURP	blue
gene-HMGB3	blue
gene-HMGN5	blue
gene-HMMR	blue
gene-IL17A	blue
gene-IL22	blue
gene-IL22RA2	blue
gene-IL26	blue
gene-IL36G	blue
gene-JUN	blue
gene-KIF11	blue
gene-KIF20A	blue
gene-KIF20B	blue
gene-KIF22	blue
gene-KIF23	blue
gene-KIF2C	blue
gene-KIF4A	blue
gene-KIFC1	blue
gene-KLHL30	blue
gene-KRT4	blue
gene-LOC101103380	blue
gene-LOC101104661	blue
gene-LOC101104787	blue
gene-LOC101105609	blue
gene-LOC101105860	blue
gene-LOC101106916	blue
gene-LOC101107119	blue
gene-LOC101107541	blue
gene-LOC101107641	blue
gene-LOC101107809	blue
gene-LOC101108851	blue
gene-LOC101109268	blue
gene-LOC101109377	blue
gene-LOC101109633	blue
gene-LOC101110185	blue
gene-LOC101111440	blue
gene-LOC101117431	blue
gene-LOC101118459	blue
gene-LOC101121185	blue
gene-LOC101121216	blue
gene-LOC101121360	blue
gene-LOC101122488	blue
gene-LOC105601854	blue
gene-LOC105607169	blue
gene-LOC105613517	blue
gene-LOC106991797	blue
gene-LOC114108757	blue
gene-LOC114109046	blue
gene-LOC114109632	blue
gene-LOC114109639	blue
gene-LOC114109675	blue
gene-LOC114113010	blue
gene-LOC114113716	blue
gene-LOC114113977	blue
gene-LOC114114871	blue
gene-LOC114115573	blue
gene-LOC114116094	blue
gene-LOC114117619	blue
gene-LOC114118863	blue
gene-MELK	blue
gene-MKI67	blue
gene-MOGAT1	blue
gene-MXD3	blue
gene-NCAPG	blue
gene-NDC80	blue
gene-NEK2	blue
gene-NR4A1	blue
gene-NUF2	blue
gene-NUSAP1	blue
gene-OVAR	blue
gene-PCLAF	blue
gene-PLK1	blue
gene-POLE2	blue
gene-PRC1	blue
gene-PSAT1	blue
gene-RAD51	blue
gene-RGS1	blue
gene-RRM2	blue
gene-S100A1	blue
gene-SCNN1B	blue
gene-SERPINB11	blue
gene-SERPINB13	blue
gene-SGO2	blue
gene-SHCBP1	blue
gene-SMC2	blue
gene-SPC24	blue
gene-SPC25	blue
gene-SPINK7	blue
gene-TACC3	blue
gene-TBXAS1	blue
gene-TDRD12	blue
gene-TFRC	blue
gene-TGM3	blue
gene-TK1	blue
gene-TNFSF13B	blue
gene-TOP2A	blue
gene-TRPA1	blue
gene-TSACC	blue
gene-UBE2C	blue
gene-VSNL1	blue
gene-XDH	blue
gene-ZFP42	blue
Ovis_aries_newGene_10074	blue
Ovis_aries_newGene_1675	blue
Ovis_aries_newGene_2187	blue
Ovis_aries_newGene_3313	blue
Ovis_aries_newGene_3681	blue
Ovis_aries_newGene_3683	blue
Ovis_aries_newGene_4262	blue
Ovis_aries_newGene_5355	blue
Ovis_aries_newGene_6258	blue
Ovis_aries_newGene_6893	blue
Ovis_aries_newGene_7274	blue
Ovis_aries_newGene_8101	blue
Ovis_aries_newGene_8231	blue
Ovis_aries_newGene_8284	blue
Ovis_aries_newGene_8641	blue
Ovis_aries_newGene_8648	blue
Ovis_aries_newGene_8666	blue
Ovis_aries_newGene_8750	blue
Ovis_aries_newGene_8779	blue
Ovis_aries_newGene_8987	blue
Ovis_aries_newGene_8997	blue
Ovis_aries_newGene_9094	blue
Ovis_aries_newGene_9144	blue
gene-ADA	cyan
gene-C1H3orf85	cyan
gene-CNMD	cyan
gene-EREG	cyan
gene-GPX1	cyan
gene-IFFO2	cyan
gene-LOC106990219	cyan
gene-LOC114112251	cyan
gene-LOC114112644	cyan
gene-LOC114112675	cyan
gene-LOC114112699	cyan
gene-LOC114112700	cyan
gene-LOC114113837	cyan
gene-LOC114114600	cyan
gene-LY6D	cyan
gene-MST1	cyan
gene-SNX31	cyan
gene-THEM5	cyan
gene-VAV3	cyan
gene-WFIKKN1	cyan
Ovis_aries_newGene_10757	cyan
Ovis_aries_newGene_10905	cyan
Ovis_aries_newGene_1669	cyan
Ovis_aries_newGene_1679	cyan
Ovis_aries_newGene_4084	cyan
Ovis_aries_newGene_6516	cyan
Ovis_aries_newGene_8713	cyan
gene-ADIPOQ	green
gene-ADRA2C	green
gene-ARRDC2	green
gene-B3GALT2	green
gene-CALY	green
gene-CARTPT	green
gene-CHGB	green
gene-CHL1	green
gene-CHRNA3	green
gene-CRABP1	green
gene-DHRS9	green
gene-DIRAS3	green
gene-EEF1A2	green
gene-ESM1	green
gene-GAL	green
gene-GAP43	green
gene-GARNL3	green
gene-KIAA0408	green
gene-KIF26B	green
gene-LOC101104401	green
gene-LOC101112990	green
gene-LOC101117691	green
gene-LOC105603814	green
gene-LOC105604598	green
gene-LOC114108655	green
gene-LOC114109642	green
gene-LOC114113840	green
gene-LOC114115556	green
gene-LVRN	green
gene-NEFL	green
gene-NGB	green
gene-NGFR	green
gene-NPY	green
gene-NRARP	green
gene-NSG1	green
gene-OLFM1	green
gene-PCSK1N	green
gene-PDK4	green
gene-PEG10	green
gene-PENK	green
gene-PPP2R2B	green
gene-PRPH	green
gene-PTGDR2	green
gene-RET	green
gene-RGS4	green
gene-RTN1	green
gene-SCG2	green
gene-SNCG	green
gene-SPP1	green
gene-SST	green
gene-STMN2	green
gene-TAC1	green
gene-TM4SF4	green
gene-TUBB4A	green
gene-UCHL1	green
gene-VAT1L	green
gene-VIP	green
gene-WIF1	green
Ovis_aries_newGene_2377	green
Ovis_aries_newGene_3877	green
Ovis_aries_newGene_6666	green
Ovis_aries_newGene_7235	green
Ovis_aries_newGene_8562	green
Ovis_aries_newGene_9149	green
Ovis_aries_newGene_9950	green
gene-AQP5	greenyellow
gene-B4GALNT2	greenyellow
gene-BEST2	greenyellow
gene-CLDN23	greenyellow
gene-KRT19	greenyellow
gene-LGI3	greenyellow
gene-LOC101107359	greenyellow
gene-LOC101108745	greenyellow
gene-LOC101110855	greenyellow
gene-LOC101116286	greenyellow
gene-LOC101120489	greenyellow
gene-LOC101122314	greenyellow
gene-LOC114112108	greenyellow
gene-MFAP3L	greenyellow
gene-NT5C	greenyellow
gene-PADI1	greenyellow
gene-PLA2G2F	greenyellow
gene-PLS1	greenyellow
gene-PPM1L	greenyellow
gene-SLC15A1	greenyellow
gene-SLC26A3	greenyellow
gene-SLC27A2	greenyellow
gene-TGM5	greenyellow
gene-VAX2	greenyellow
Ovis_aries_newGene_10353	greenyellow
Ovis_aries_newGene_10472	greenyellow
Ovis_aries_newGene_10904	greenyellow
Ovis_aries_newGene_10986	greenyellow
Ovis_aries_newGene_11047	greenyellow
Ovis_aries_newGene_1158	greenyellow
Ovis_aries_newGene_2777	greenyellow
Ovis_aries_newGene_3682	greenyellow
Ovis_aries_newGene_7702	greenyellow
Ovis_aries_newGene_8593	greenyellow
Ovis_aries_newGene_8916	greenyellow
gene-LOC114118402	grey
gene-HMOX1	grey60
gene-KYNU	grey60
gene-LOC101108171	grey60
gene-LOC101113122	grey60
gene-LOC101121371	grey60
gene-LOC101123533	grey60
gene-LOC114108841	grey60
gene-LOC114109518	grey60
gene-LOC114110288	grey60
gene-LOC114115223	grey60
gene-LOC114116650	grey60
gene-LOC114117259	grey60
Ovis_aries_newGene_1549	grey60
Ovis_aries_newGene_5373	grey60
Ovis_aries_newGene_5381	grey60
Ovis_aries_newGene_5382	grey60
Ovis_aries_newGene_5804	grey60
Ovis_aries_newGene_5807	grey60
Ovis_aries_newGene_5818	grey60
Ovis_aries_newGene_5819	grey60
Ovis_aries_newGene_6654	grey60
Ovis_aries_newGene_8772	grey60
Ovis_aries_newGene_9643	grey60
gene-ACTA1	lightcyan
gene-CCN2	lightcyan
gene-CFI	lightcyan
gene-CSRP2	lightcyan
gene-FABP7	lightcyan
gene-ISLR2	lightcyan
gene-LOC101119545	lightcyan
gene-LOC105609712	lightcyan
gene-LOC106990358	lightcyan
gene-LOC114110557	lightcyan
gene-LOC114113045	lightcyan
gene-LOC114115385	lightcyan
gene-PNPLA3	lightcyan
gene-PRLH	lightcyan
gene-SFRP4	lightcyan
gene-SRPK3	lightcyan
Ovis_aries_newGene_10874	lightcyan
Ovis_aries_newGene_1242	lightcyan
Ovis_aries_newGene_4427	lightcyan
Ovis_aries_newGene_4469	lightcyan
Ovis_aries_newGene_6177	lightcyan
Ovis_aries_newGene_7663	lightcyan
Ovis_aries_newGene_8100	lightcyan
Ovis_aries_newGene_9258	lightcyan
Ovis_aries_newGene_9718	lightcyan
gene-CLDN11	lightgreen
gene-FADS2	lightgreen
gene-HAND1	lightgreen
gene-KCNA2	lightgreen
gene-KCNA5	lightgreen
gene-LOC114110326	lightgreen
gene-LOC114117470	lightgreen
gene-MPZ	lightgreen
gene-PRIMA1	lightgreen
gene-RBM3	lightgreen
Ovis_aries_newGene_8232	lightgreen
gene-ARG1	magenta
gene-CRISP3	magenta
gene-CRNN	magenta
gene-FAM167B	magenta
gene-GPR15	magenta
gene-KLK10	magenta
gene-KLK12	magenta
gene-KLK13	magenta
gene-LOC101107970	magenta
gene-LOC101108147	magenta
gene-LOC101113893	magenta
gene-LOC101121986	magenta
gene-LOC105605903	magenta
gene-LOC114113200	magenta
gene-LRRC17	magenta
gene-MAB21L4	magenta
gene-SLC39A8	magenta
gene-STAR	magenta
Ovis_aries_newGene_10260	magenta
Ovis_aries_newGene_1534	magenta
Ovis_aries_newGene_1554	magenta
Ovis_aries_newGene_1590	magenta
Ovis_aries_newGene_1743	magenta
Ovis_aries_newGene_1962	magenta
Ovis_aries_newGene_2473	magenta
Ovis_aries_newGene_4213	magenta
Ovis_aries_newGene_47	magenta
Ovis_aries_newGene_4760	magenta
Ovis_aries_newGene_5131	magenta
Ovis_aries_newGene_6778	magenta
Ovis_aries_newGene_715	magenta
Ovis_aries_newGene_7678	magenta
Ovis_aries_newGene_7705	magenta
Ovis_aries_newGene_8602	magenta
Ovis_aries_newGene_8862	magenta
Ovis_aries_newGene_8960	magenta
gene-ACTG2	midnightblue
gene-CASQ1	midnightblue
gene-CAV3	midnightblue
gene-CYP11A1	midnightblue
gene-GPR37	midnightblue
gene-HSPB3	midnightblue
gene-HSPB6	midnightblue
gene-KERA	midnightblue
gene-LDB3	midnightblue
gene-LOC114110469	midnightblue
gene-LOC114114607	midnightblue
gene-LOC114116052	midnightblue
gene-LRRC3	midnightblue
gene-MAP1LC3C	midnightblue
gene-MYH2	midnightblue
gene-MYOM1	midnightblue
gene-NUDT8	midnightblue
gene-RPTN	midnightblue
gene-SCD	midnightblue
gene-SLC24A2	midnightblue
gene-SMIM1	midnightblue
gene-SMPX	midnightblue
gene-TLL2	midnightblue
Ovis_aries_newGene_11007	midnightblue
Ovis_aries_newGene_8661	midnightblue
gene-C6H4orf17	pink
gene-CD300LB	pink
gene-CXCL14	pink
gene-DQB	pink
gene-EPPK1	pink
gene-KNG1	pink
gene-LHFPL1	pink
gene-LOC101104808	pink
gene-LOC101109492	pink
gene-LOC101112038	pink
gene-LOC101115778	pink
gene-LOC101116336	pink
gene-LOC101117587	pink
gene-LOC105605798	pink
gene-LOC105611550	pink
gene-LOC114111483	pink
gene-LOC114112026	pink
gene-LOC114112942	pink
gene-LOC114114475	pink
gene-LOC114116607	pink
gene-LOC114117773	pink
gene-LOC114117877	pink
gene-LY9	pink
gene-PRSS35	pink
gene-SEL1L3	pink
gene-SLC6A4	pink
gene-TEKT2	pink
gene-TMEM86A	pink
gene-TNNT3	pink
gene-WDR66	pink
Ovis_aries_newGene_10435	pink
Ovis_aries_newGene_2424	pink
Ovis_aries_newGene_2707	pink
Ovis_aries_newGene_4095	pink
Ovis_aries_newGene_4966	pink
Ovis_aries_newGene_4990	pink
Ovis_aries_newGene_8463	pink
Ovis_aries_newGene_852	pink
Ovis_aries_newGene_8681	pink
gene-ABCG4	red
gene-ACACB	red
gene-ARHGEF26	red
gene-ARHGEF40	red
gene-ART3	red
gene-ASB10	red
gene-ASIP	red
gene-ATOH8	red
gene-BFSP1	red
gene-BTNL9	red
gene-C15H11orf96	red
gene-C1QL1	red
gene-C1QTNF9	red
gene-CA1	red
gene-CA3	red
gene-CAPRIN2	red
gene-CCN6	red
gene-CD207	red
gene-CDR1	red
gene-CPT1B	red
gene-DDAH1	red
gene-DDO	red
gene-DLX4	red
gene-DUSP26	red
gene-DYNLRB2	red
gene-FADS3	red
gene-FAM167A	red
gene-FBXO32	red
gene-FKBP5	red
gene-FRZB	red
gene-GALNT15	red
gene-GDF10	red
gene-GFPT2	red
gene-HAL	red
gene-HBB	red
gene-HIF3A	red
gene-HOXA7	red
gene-HS3ST2	red
gene-ITGA8	red
gene-KBTBD12	red
gene-KCNF1	red
gene-KCNK3	red
gene-KCTD17	red
gene-KHDRBS3	red
gene-KLF15	red
gene-KLF9	red
gene-KLHDC8A	red
gene-KLHL33	red
gene-KLHL41	red
gene-LBHD2	red
gene-LOC101102047	red
gene-LOC101104165	red
gene-LOC101106040	red
gene-LOC101110116	red
gene-LOC101110974	red
gene-LOC101115905	red
gene-LOC101116267	red
gene-LOC101117891	red
gene-LOC101118990	red
gene-LOC101120749	red
gene-LOC101121285	red
gene-LOC101122788	red
gene-LOC106990140	red
gene-LOC114108753	red
gene-LOC114109671	red
gene-LOC114110341	red
gene-LOC114111260	red
gene-LOC114112903	red
gene-LOC114113605	red
gene-LOC114114049	red
gene-LOC114116112	red
gene-LOC114116628	red
gene-LRRN1	red
gene-MAMDC2	red
gene-METTL24	red
gene-MSX1	red
gene-MYOZ3	red
gene-NKD2	red
gene-NMB	red
gene-NOS2	red
gene-NPTX1	red
gene-NUDT7	red
gene-NXPE3	red
gene-OVOL2	red
gene-PALD1	red
gene-PAX8	red
gene-PCBP3	red
gene-PDZRN3	red
gene-PPARGC1A	red
gene-PPP1R14D	red
gene-PPP1R3G	red
gene-PRELP	red
gene-PRRT1	red
gene-RBM24	red
gene-RHBDL3	red
gene-RNASE13	red
gene-RPS15A	red
gene-S100A5	red
gene-SESN1	red
gene-SFRP5	red
gene-SFTPC	red
gene-SLC52A3	red
gene-SMDT1	red
gene-SMOC1	red
gene-SMYD1	red
gene-SORCS1	red
gene-SPOCK1	red
gene-STC2	red
gene-TIMP4	red
gene-TMEM200A	red
gene-TMEM244	red
gene-TMEM252	red
gene-TPBG	red
gene-TRIM63	red
gene-TRPC4	red
gene-WFIKKN2	red
gene-YBX2	red
gene-ZBTB16	red
Ovis_aries_newGene_10215	red
Ovis_aries_newGene_10340	red
Ovis_aries_newGene_10711	red
Ovis_aries_newGene_10752	red
Ovis_aries_newGene_10806	red
Ovis_aries_newGene_10872	red
Ovis_aries_newGene_10972	red
Ovis_aries_newGene_11244	red
Ovis_aries_newGene_1633	red
Ovis_aries_newGene_1641	red
Ovis_aries_newGene_2029	red
Ovis_aries_newGene_2239	red
Ovis_aries_newGene_2352	red
Ovis_aries_newGene_2468	red
Ovis_aries_newGene_2493	red
Ovis_aries_newGene_2621	red
Ovis_aries_newGene_2672	red
Ovis_aries_newGene_2743	red
Ovis_aries_newGene_3203	red
Ovis_aries_newGene_3629	red
Ovis_aries_newGene_426	red
Ovis_aries_newGene_4366	red
Ovis_aries_newGene_5844	red
Ovis_aries_newGene_6169	red
Ovis_aries_newGene_6266	red
Ovis_aries_newGene_6288	red
Ovis_aries_newGene_6379	red
Ovis_aries_newGene_6430	red
Ovis_aries_newGene_8228	red
Ovis_aries_newGene_8663	red
Ovis_aries_newGene_9773	red
Ovis_aries_newGene_9954	red
gene-BST-2A	salmon
gene-BST-2B	salmon
gene-DDX58	salmon
gene-GLYAT	salmon
gene-IFIH1	salmon
gene-IFIT1	salmon
gene-IRF7	salmon
gene-ISG15	salmon
gene-LOC101103965	salmon
gene-LOC101110181	salmon
gene-LOC101111166	salmon
gene-LOC101112122	salmon
gene-LOC101112936	salmon
gene-LOC105602911	salmon
gene-LOC114108712	salmon
gene-LOC114113694	salmon
gene-MX1	salmon
gene-MX2	salmon
gene-PARP9	salmon
gene-PLSCR1	salmon
gene-RSAD2	salmon
gene-SIGLEC1	salmon
gene-SLURP1	salmon
Ovis_aries_newGene_1638	salmon
Ovis_aries_newGene_3504	salmon
Ovis_aries_newGene_4538	salmon
Ovis_aries_newGene_8536	salmon
gene-ADAMDEC1	tan
gene-FKBP1B	tan
gene-GNGT1	tan
gene-HSF4	tan
gene-KCNE3	tan
gene-KRT8	tan
gene-LOC101108797	tan
gene-LOC101111694	tan
gene-LOC101111732	tan
gene-LOC101118481	tan
gene-LOC101119287	tan
gene-LOC114108725	tan
gene-LOC114110437	tan
gene-LOC114110487	tan
gene-LOC114110673	tan
gene-RASL12	tan
gene-RGS22	tan
gene-SLC22A3	tan
gene-SLC25A47	tan
gene-SPAAR	tan
gene-TMEFF2	tan
gene-VEGFD	tan
gene-VIT	tan
gene-WNT7A	tan
Ovis_aries_newGene_1165	tan
Ovis_aries_newGene_3736	tan
Ovis_aries_newGene_4585	tan
Ovis_aries_newGene_5401	tan
Ovis_aries_newGene_7508	tan
Ovis_aries_newGene_8759	tan
Ovis_aries_newGene_8841	tan

## Sheet: grey60
COG_class	COG_class_annotation	GO_annotation	KEGG_annotation	KEGG_pathway_annotation	KOG_class	KOG_class_annotation	Pfam_annotation	Swiss-Prot_annotation	eggNOG_class	eggNOG_class_annotation	NR_annotation
gene-HMOX1	[H]	Coenzyme transport and metabolism	Biological Process: wound healing involved in inflammatory response (GO:0002246);; Molecular Function: heme oxygenase (decyclizing) activity (GO:0004392);; Molecular Function: signal transducer activity (GO:0004871);; Cellular Component: nucleus (GO:0005634);; Cellular Component: endoplasmic reticulum membrane (GO:0005789);; Biological Process: heme oxidation (GO:0006788);; Biological Process: ce…	K00510|0|chx:100860951|K00510 heme oxygenase (biliverdin-producing) [EC:1.14.14.18] | (RefSeq) HMOX1; heme oxygenase 1	Porphyrin and chlorophyll metabolism (ko00860);; Mineral absorption (ko04978)	[P]	Inorganic ion transport and metabolism	Heme oxygenase	Heme oxygenase 1 OS=Bos taurus OX=9913 GN=HMOX1 PE=1 SV=1	P	Inorganic ion transport and metabolism	Heme oxygenase 1, partial [Bos mutus]
gene-KYNU	[E]	Amino acid transport and metabolism	Cellular Component: nucleoplasm (GO:0005654);; Cellular Component: mitochondrion (GO:0005739);; Cellular Component: cytosol (GO:0005829);; Biological Process: tryptophan catabolic process (GO:0006569);; Biological Process: quinolinate biosynthetic process (GO:0019805);; Molecular Function: pyridoxal phosphate binding (GO:0030170);; Molecular Function: kynureninase activity (GO:0030429);; Biologic…	K01556|0|oas:101101867|K01556 kynureninase [EC:3.7.1.3] | (RefSeq) KYNU; kynureninase	Tryptophan metabolism (ko00380)	[E]	Amino acid transport and metabolism	Aminotransferase class-V	--	E	Amino acid transport and metabolism	PREDICTED: kynureninase [Ovis aries]
gene-LOC101108171	--	--	Biological Process: antigen processing and presentation of peptide antigen via MHC class I (GO:0002474);; Biological Process: immune response (GO:0006955);; Cellular Component: integral component of membrane (GO:0016021);; Molecular Function: peptide antigen binding (GO:0042605);; Cellular Component: MHC class I protein complex (GO:0042612);;	K06751|3.17533e-180|bta:407173|K06751 major histocompatibility complex, class I | (RefSeq) JSP.1, BoLA; MHC Class I JSP.1	Endocytosis (ko04144);; Phagosome (ko04145);; Cell adhesion molecules (CAMs) (ko04514);; Antigen processing and presentation (ko04612);; Type I diabetes mellitus (ko04940);; HTLV-I infection (ko05166);; Herpes simplex infection (ko05168);; Epstein-Barr virus infection (ko05169);; Viral carcinogenesis (ko05203);; Autoimmune thyroid disease (ko05320);; Allograft rejection (ko05330);; Graft-versus-h…	--	--	Class I Histocompatibility antigen, domains alpha 1 and 2;; Immunoglobulin C1-set domain;; MHC_I C-terminus	BOLA class I histocompatibility antigen, alpha chain BL3-7 OS=Bos taurus OX=9913 PE=2 SV=1	U	Intracellular trafficking, secretion, and vesicular transport	MHC class I antigen, partial [Ovis aries]
gene-LOC101113122	--	--	Molecular Function: scavenger receptor activity (GO:0005044);; Biological Process: receptor-mediated endocytosis (GO:0006898);; Cellular Component: membrane (GO:0016020);; Cellular Component: extracellular exosome (GO:0070062);; Cellular Component: blood microparticle (GO:0072562);;	--	--	--	--	Scavenger receptor cysteine-rich domain;; Scavenger receptor cysteine-rich domain	Deleted in malignant brain tumors 1 protein OS=Oryctolagus cuniculus OX=9986 GN=Dmbt1 PE=1 SV=2	S	Function unknown	PREDICTED: deleted in malignant brain tumors 1 protein-like [Pantholops hodgsonii]
gene-LOC101121371	[J]	Translation, ribosomal structure and biogenesis	Molecular Function: structural constituent of ribosome (GO:0003735);; Cellular Component: ribosome (GO:0005840);; Biological Process: translation (GO:0006412);;	K02921|2.00053e-61|ocu:100353361|K02921 large subunit ribosomal protein L37Ae | (RefSeq) 60S ribosomal protein L37a-like	Ribosome (ko03010)	[J]	Translation, ribosomal structure and biogenesis	Ribosomal L37ae protein family	60S ribosomal protein L37a OS=Pongo abelii OX=9601 GN=RPL37A PE=3 SV=3	J	Translation, ribosomal structure and biogenesis	PREDICTED: 60S ribosomal protein L37a-like [Oryctolagus cuniculus]
gene-LOC101123533	[J]	Translation, ribosomal structure and biogenesis	Molecular Function: structural constituent of ribosome (GO:0003735);; Cellular Component: nucleus (GO:0005634);; Cellular Component: focal adhesion (GO:0005925);; Biological Process: translation (GO:0006412);; Cellular Component: cytosolic large ribosomal subunit (GO:0022625);; Molecular Function: RNA binding (GO:0044822);; Cellular Component: extracellular exosome (GO:0070062);;	K02921|4.98855e-62|ocu:100353361|K02921 large subunit ribosomal protein L37Ae | (RefSeq) 60S ribosomal protein L37a-like	Ribosome (ko03010)	[J]	Translation, ribosomal structure and biogenesis	Ribosomal L37ae protein family	60S ribosomal protein L37a OS=Pongo abelii OX=9601 GN=RPL37A PE=3 SV=3	J	Translation, ribosomal structure and biogenesis	PREDICTED: 60S ribosomal protein L37a-like [Oryctolagus cuniculus]
gene-LOC114108841	--	--	--	--	--	--	--	Immunoglobulin C1-set domain;; Immunoglobulin V-set domain;; Immunoglobulin domain;; Immunoglobulin domain;; Immunoglobulin I-set domain	Ig lambda chain C region OS=Sus scrofa OX=9823 PE=1 SV=1	S	Function unknown	immunoglobulin lambda light chain F7-299 [Capra hircus]
gene-LOC114109518	[J]	Translation, ribosomal structure and biogenesis	Molecular Function: structural constituent of ribosome (GO:0003735);; Cellular Component: ribosome (GO:0005840);; Biological Process: translation (GO:0006412);;	K02921|6.69814e-63|ocu:100353361|K02921 large subunit ribosomal protein L37Ae | (RefSeq) 60S ribosomal protein L37a-like	Ribosome (ko03010)	[J]	Translation, ribosomal structure and biogenesis	Ribosomal L37ae protein family	60S ribosomal protein L37a OS=Pongo abelii OX=9601 GN=RPL37A PE=3 SV=3	J	Translation, ribosomal structure and biogenesis	60S ribosomal protein L37a [Loxodonta africana]
gene-LOC114110288	--	--	Biological Process: microtubule cytoskeleton organization (GO:0000226);; Cellular Component: nucleolus (GO:0005730);; Cellular Component: cytoplasm (GO:0005737);; Biological Process: cell proliferation (GO:0008283);; Cellular Component: microtubule cytoskeleton (GO:0015630);; Biological Process: cerebral cortex development (GO:0021987);; Molecular Function: nuclear hormone receptor binding (GO:00…	K14282|3.63405e-96|aml:100469363|K14282 transforming acidic coiled-coil-containing protein 2 | (RefSeq) TACC2; transforming acidic coiled-coil containing protein 2	--	--	--	Transforming acidic coiled-coil-containing protein (TACC)	--	S	Function unknown	transforming acidic coiled-coil-containing protein 2-like [Myotis lucifugus]
gene-LOC114115223	[R]	General function prediction only	Molecular Function: zinc ion binding (GO:0008270);; Molecular Function: oxidoreductase activity (GO:0016491);; Biological Process: oxidation-reduction process (GO:0055114);;	K13952|5.08073e-52|oas:101123194|K13952 alcohol dehydrogenase 6 [EC:1.1.1.1] | (RefSeq) alcohol dehydrogenase 6-like	Glycolysis / Gluconeogenesis (ko00010);; Fatty acid degradation (ko00071);; Tyrosine metabolism (ko00350);; Retinol metabolism (ko00830);; Metabolism of xenobiotics by cytochrome P450 (ko00980);; Drug metabolism - cytochrome P450 (ko00982);; Chemical carcinogenesis (ko05204)	[Q]	Secondary metabolites biosynthesis, transport and catabolism	Alcohol dehydrogenase GroES-like domain	Alcohol dehydrogenase 6 OS=Pongo abelii OX=9601 GN=ADH6 PE=2 SV=1	C	Energy production and conversion	PREDICTED: alcohol dehydrogenase 6-like isoform X1, partial [Ovis aries]
gene-LOC114116650	--	--	Cellular Component: membrane (GO:0016020);; Molecular Function: transferase activity, transferring glycosyl groups (GO:0016757);;	K13675|9.07453e-90|oas:101111560|K13675 UDP-glucose:O-linked fucose beta-1,3-glucosyltransferase [EC:2.4.1.-] | (RefSeq) B3GLCT, B3GALTL; beta 3-glucosyltransferase	Other types of O-glycan biosynthesis (ko00514)	--	--	Fringe-like	--	O	Posttranslational modification, protein turnover, chaperones	PREDICTED: beta-1,3-glucosyltransferase isoform X4 [Ovis aries musimon]
gene-LOC114117259	--	--	Cellular Component: nucleolus (GO:0005730);; Cellular Component: cytosolic small ribosomal subunit (GO:0022627);; Molecular Function: RNA binding (GO:0044822);; Cellular Component: extracellular exosome (GO:0070062);;	K02975|8.83669e-46|mcf:101864921|K02975 small subunit ribosomal protein S25e | (RefSeq) RPS25; ribosomal protein S25	Ribosome (ko03010)	[J]	Translation, ribosomal structure and biogenesis	S25 ribosomal protein	40S ribosomal protein S25 OS=Ovis aries OX=9940 GN=RPS25 PE=2 SV=1	J	Translation, ribosomal structure and biogenesis	PREDICTED: 40S ribosomal protein S25 [Miniopterus natalensis]
Ovis_aries_newGene_1549	--	--	--	--	--	--	--	--	--	--	--	TPA: hypothetical protein BOS_2881 [Bos taurus]
Ovis_aries_newGene_5373	--	--	Biological Process: immunoglobulin production (GO:0002377);; Cellular Component: extracellular space (GO:0005615);; Biological Process: immune response (GO:0006955);;	--	--	--	--	Immunoglobulin V-set domain;; Immunoglobulin I-set domain;; Immunoglobulin domain	Ig kappa chain V region BS-5 OS=Oryctolagus cuniculus OX=9986 PE=1 SV=1	S	Function unknown	PREDICTED: immunoglobulin lambda-like polypeptide 1 isoform X2 [Bos taurus]
Ovis_aries_newGene_5381	--	--	Biological Process: immunoglobulin production (GO:0002377);; Cellular Component: extracellular space (GO:0005615);; Biological Process: immune response (GO:0006955);;	--	--	--	--	Immunoglobulin V-set domain;; Immunoglobulin domain	Ig kappa chain V region 3374 OS=Oryctolagus cuniculus OX=9986 PE=1 SV=1	S	Function unknown	immunoglobulin lambda light chain variable region, partial [Bos taurus]
Ovis_aries_newGene_5382	--	--	--	K06554|1.03715e-37|bta:789205|K06554 immunoglobulin lambda-like polypeptide 1 | (RefSeq) IGLL1; immunoglobulin lambda-like polypeptide 1	--	--	--	Immunoglobulin V-set domain	Ig kappa chain V region 2717 OS=Oryctolagus cuniculus OX=9986 PE=1 SV=1	S	Function unknown	immunoglobulin V lambda chain, partial [Ovis aries]
Ovis_aries_newGene_5804	--	--	--	K06856|9.8143e-146|ssc:396781|K06856 immunoglobulin heavy chain | (RefSeq) IGHG; IgG heavy chain	Calcium signaling pathway (ko04020);; NF-kappa B signaling pathway (ko04064);; Phospholipase D signaling pathway (ko04072);; Phagosome (ko04145);; PI3K-Akt signaling pathway (ko04151);; Hematopoietic cell lineage (ko04640);; Natural killer cell mediated cytotoxicity (ko04650);; B cell receptor signaling pathway (ko04662);; Fc epsilon RI signaling pathway (ko04664);; Fc gamma R-mediated phagocytos…	--	--	Immunoglobulin C1-set domain;; CD80-like C2-set immunoglobulin domain;; Immunoglobulin domain;; Immunoglobulin domain	Ig gamma chain C region OS=Oryctolagus cuniculus OX=9986 PE=1 SV=1	S	Function unknown	immunoglobulin gamma-1 chain, partial [Ovis aries]
Ovis_aries_newGene_5807	--	--	--	K06856|4.16916e-86|phd:102339809|K06856 immunoglobulin heavy chain | (RefSeq) putative V-set and immunoglobulin domain-containing-like protein IGHV4OR15-8-like	Calcium signaling pathway (ko04020);; NF-kappa B signaling pathway (ko04064);; Phospholipase D signaling pathway (ko04072);; Phagosome (ko04145);; PI3K-Akt signaling pathway (ko04151);; Hematopoietic cell lineage (ko04640);; Natural killer cell mediated cytotoxicity (ko04650);; B cell receptor signaling pathway (ko04662);; Fc epsilon RI signaling pathway (ko04664);; Fc gamma R-mediated phagocytos…	--	--	Immunoglobulin V-set domain	Ig heavy chain V region MOO OS=Canis lupus familiaris OX=9615 PE=1 SV=1	S	Function unknown	PREDICTED: putative V-set and immunoglobulin domain-containing-like protein IGHV4OR15-8-like [Pantholops hodgsonii]
Ovis_aries_newGene_5818	--	--	--	K06856|2.15786e-55|phd:102316828|K06856 immunoglobulin heavy chain | (RefSeq) putative V-set and immunoglobulin domain-containing-like protein IGHV4OR15-8-like	Calcium signaling pathway (ko04020);; NF-kappa B signaling pathway (ko04064);; Phospholipase D signaling pathway (ko04072);; Phagosome (ko04145);; PI3K-Akt signaling pathway (ko04151);; Hematopoietic cell lineage (ko04640);; Natural killer cell mediated cytotoxicity (ko04650);; B cell receptor signaling pathway (ko04662);; Fc epsilon RI signaling pathway (ko04664);; Fc gamma R-mediated phagocytos…	--	--	Immunoglobulin V-set domain	Ig heavy chain V-A2 region BS-1 OS=Oryctolagus cuniculus OX=9986 PE=1 SV=1	S	Function unknown	Ig heavy chain V region PJ14, partial [Bos mutus]
Ovis_aries_newGene_5819	--	--	--	K06856|2.96878e-61|lve:103075075|K06856 immunoglobulin heavy chain | (RefSeq) putative V-set and immunoglobulin domain-containing-like protein IGHV4OR15-8-like	Calcium signaling pathway (ko04020);; NF-kappa B signaling pathway (ko04064);; Phospholipase D signaling pathway (ko04072);; Phagosome (ko04145);; PI3K-Akt signaling pathway (ko04151);; Hematopoietic cell lineage (ko04640);; Natural killer cell mediated cytotoxicity (ko04650);; B cell receptor signaling pathway (ko04662);; Fc epsilon RI signaling pathway (ko04664);; Fc gamma R-mediated phagocytos…	--	--	Immunoglobulin V-set domain	Ig heavy chain V region MOO OS=Canis lupus familiaris OX=9615 PE=1 SV=1	S	Function unknown	immunoglobulin heavy chain variable region, partial [Bos taurus]
Ovis_aries_newGene_6654	--	--	--	--	--	--	--	--	LINE-1 reverse transcriptase homolog OS=Nycticebus coucang OX=9470 PE=3 SV=1	--	--	unnamed protein product [Canis lupus familiaris]
Ovis_aries_newGene_8772	--	--	--	K06554|9.1156e-58|bta:789205|K06554 immunoglobulin lambda-like polypeptide 1 | (RefSeq) IGLL1; immunoglobulin lambda-like polypeptide 1	--	--	--	Immunoglobulin V-set domain;; Immunoglobulin I-set domain;; Immunoglobulin domain	Ig kappa chain V region 3374 OS=Oryctolagus cuniculus OX=9986 PE=1 SV=1	S	Function unknown	immunoglobulin V lambda chain, partial [Ovis aries]
Ovis_aries_newGene_9643	--	--	Biological Process: detection of chemical stimulus involved in sensory perception of bitter taste (GO:0001580);; Biological Process: immune system process (GO:0002376);; Molecular Function: nucleic acid binding (GO:0003676);; Molecular Function: ion channel activity (GO:0005216);; Cellular Component: extracellular space (GO:0005615);; Biological Process: negative regulation of cell-substrate adhe…	K17086|1.98791e-19|bta:509946|K17086 transmembrane 9 superfamily member 2/4 | (RefSeq) transmembrane 9 superfamily member 2-like	--	--	--	--	--	S	Function unknown	transmembrane 9 superfamily member 2-like [Bos taurus]

## Sheet: greenyellow
COG_class	COG_class_annotation	GO_annotation	KEGG_annotation	KEGG_pathway_annotation	KOG_class	KOG_class_annotation	Pfam_annotation	Swiss-Prot_annotation	eggNOG_class	eggNOG_class_annotation	NR_annotation
gene-AQP5	[G]	Carbohydrate transport and metabolism	Cellular Component: endoplasmic reticulum (GO:0005783);; Cellular Component: integral component of plasma membrane (GO:0005887);; Cellular Component: microvillus (GO:0005902);; Biological Process: water transport (GO:0006833);; Cellular Component: basal plasma membrane (GO:0009925);; Biological Process: cellular water homeostasis (GO:0009992);; Molecular Function: water channel activity (GO:00152…	K09867|9.36885e-128|chx:102189554|K09867 aquaporin-5 | (RefSeq) AQP5; aquaporin 5	Salivary secretion (ko04970)	[G]	Carbohydrate transport and metabolism	Major intrinsic protein	Aquaporin-5 OS=Ovis aries OX=9940 GN=AQP5 PE=2 SV=1	G	Carbohydrate transport and metabolism	PREDICTED: aquaporin-5 isoform X2 [Capra hircus]
gene-B4GALNT2	[G]	Carbohydrate transport and metabolism	Biological Process: UDP-N-acetylglucosamine metabolic process (GO:0006047);; Biological Process: protein glycosylation (GO:0006486);; Molecular Function: acetylgalactosaminyltransferase activity (GO:0008376);; Biological Process: UDP-N-acetylgalactosamine metabolic process (GO:0019276);; Biological Process: negative regulation of cell-cell adhesion (GO:0022408);; Cellular Component: integral comp…	K09655|0|oas:101119323|K09655 beta-1,4-N-acetylgalactosaminyltransferase 2 [EC:2.4.1.-] | (RefSeq) B4GALNT2; beta-1,4-N-acetyl-galactosaminyltransferase 2	--	--	--	Glycosyl transferase family 2	--	O	Posttranslational modification, protein turnover, chaperones	beta-1,4 N-acetylgalactosaminyltransferase 2 [Ovis aries]
gene-BEST2	--	--	Molecular Function: chloride channel activity (GO:0005254);; Cellular Component: integral component of plasma membrane (GO:0005887);; Cellular Component: chloride channel complex (GO:0034707);; Biological Process: chloride transmembrane transport (GO:1902476);;	K13879|0|phd:102334364|K13879 bestrophin-2 | (RefSeq) BEST2; bestrophin 2	Salivary secretion (ko04970)	[R]	General function prediction only	Bestrophin, RFP-TM, chloride channel	Bestrophin-1 OS=Macaca fascicularis OX=9541 GN=BEST1 PE=2 SV=1	S	Function unknown	PREDICTED: bestrophin-2 isoform X2 [Ovis aries musimon]
gene-CLDN23	--	--	Molecular Function: structural molecule activity (GO:0005198);; Cellular Component: plasma membrane (GO:0005886);; Cellular Component: bicellular tight junction (GO:0005923);; Cellular Component: integral component of membrane (GO:0016021);;	K06087|3.90938e-143|phd:102343652|K06087 claudin | (RefSeq) CLDN23; claudin 23	Cell adhesion molecules (CAMs) (ko04514);; Tight junction (ko04530);; Leukocyte transendothelial migration (ko04670);; Hepatitis C (ko05160)	--	--	PMP-22/EMP/MP20/Claudin family	Claudin-1 OS=Bos taurus OX=9913 GN=CLDN1 PE=2 SV=1	U	Intracellular trafficking, secretion, and vesicular transport	PREDICTED: claudin-23-like [Ovis aries musimon]
gene-KRT19	--	--	Cellular Component: intermediate filament (GO:0005882);; Biological Process: Notch signaling pathway (GO:0007219);; Molecular Function: structural constituent of muscle (GO:0008307);; Cellular Component: Z disc (GO:0030018);; Cellular Component: sarcolemma (GO:0042383);; Cellular Component: costamere (GO:0043034);; Biological Process: response to estrogen (GO:0043627);; Biological Process: sarcom…	K07604|0|bta:514812|K07604 type I keratin, acidic | (RefSeq) KRT19; keratin 19	--	--	--	Intermediate filament protein	Keratin, type I cytoskeletal 19 OS=Bos taurus OX=9913 GN=KRT19 PE=2 SV=1	Z	Cytoskeleton	PREDICTED: keratin, type I cytoskeletal 19 [Capra hircus]
gene-LGI3	--	--	Molecular Function: catalytic activity (GO:0003824);; Cellular Component: synaptic vesicle (GO:0008021);; Biological Process: regulation of exocytosis (GO:0017157);;	K19999|0|ssc:100512015|K19999 leucine-rich repeat LGI family member 3 | (RefSeq) LGI3; leucine rich repeat LGI family member 3	--	--	--	EPTP domain;; Leucine rich repeat;; Leucine rich repeats (6 copies)	Leucine-rich repeat LGI family member 3 OS=Pan troglodytes OX=9598 GN=LGI3 PE=2 SV=1	S	Function unknown	PREDICTED: leucine-rich repeat LGI family member 3 isoform X2 [Ovis aries musimon]
gene-LOC101107359	[C]	Energy production and conversion	Cellular Component: nucleus (GO:0005634);; Cellular Component: mitochondrial intermembrane space (GO:0005758);; Cellular Component: cytosol (GO:0005829);; Biological Process: mitochondrial electron transport, ubiquinol to cytochrome c (GO:0006122);; Biological Process: mitochondrial electron transport, cytochrome c to oxygen (GO:0006123);; Molecular Function: heme binding (GO:0020037);; Biologica…	K08738|2.35474e-68|ssc:100170131|K08738 cytochrome c | (RefSeq) CYCS, CYC; cytochrome c, somatic	Sulfur metabolism (ko00920);; Platinum drug resistance (ko01524);; p53 signaling pathway (ko04115);; Apoptosis (ko04210);; Apoptosis - multiple species (ko04215);; Non-alcoholic fatty liver disease (NAFLD) (ko04932);; Alzheimer's disease (ko05010);; Parkinson's disease (ko05012);; Amyotrophic lateral sclerosis (ALS) (ko05014);; Huntington's disease (ko05016);; Legionellosis (ko05134);; Toxoplasmo…	[C]	Energy production and conversion	Cytochrome c	Cytochrome c OS=Ovis aries OX=9940 GN=CYCS PE=1 SV=2	C	Energy production and conversion	cytochrome c-like [Physeter catodon]
gene-LOC101108745	--	--	Biological Process: protein glycosylation (GO:0006486);; Cellular Component: integral component of membrane (GO:0016021);; Molecular Function: 3-galactosyl-N-acetylglucosaminide 4-alpha-L-fucosyltransferase activity (GO:0017060);; Cellular Component: Golgi cisterna membrane (GO:0032580);; Biological Process: fucosylation (GO:0036065);;	K07633|0|phd:102335338|K07633 galactoside alpha-1,3-fucosyltransferase 5 [EC:2.4.1.65] | (RefSeq) FUT3; fucosyltransferase 3 (Lewis blood group)	Glycosphingolipid biosynthesis - lacto and neolacto series (ko00601)	[GE]	Carbohydrate transport and metabolism;; Amino acid transport and metabolism	Glycosyltransferase family 10 (fucosyltransferase) C-term;; Fucosyltransferase, N-terminal	Galactoside 3(4)-L-fucosyltransferase OS=Bos taurus OX=9913 GN=FUT3 PE=2 SV=2	S	Function unknown	PREDICTED: alpha-(1,3)-fucosyltransferase 5 isoform X1 [Ovis aries]
gene-LOC101110855	--	--	Molecular Function: signal transducer activity (GO:0004871);; Molecular Function: cytokine activity (GO:0005125);; Biological Process: immune response (GO:0006955);; Cellular Component: integral component of membrane (GO:0016021);;	--	--	--	--	--	--	O	Posttranslational modification, protein turnover, chaperones	PREDICTED: uncharacterized protein LOC101110855 isoform X1 [Ovis aries]
gene-LOC101116286	--	--	Biological Process: microtubule cytoskeleton organization (GO:0000226);; Molecular Function: double-stranded RNA binding (GO:0003725);; Molecular Function: GTPase activity (GO:0003924);; Molecular Function: structural constituent of cytoskeleton (GO:0005200);; Molecular Function: GTP binding (GO:0005525);; Cellular Component: nucleus (GO:0005634);; Cellular Component: cytoplasmic microtubule (GO:…	K07374|0|dpe:Dper_GL12416|K07374 tubulin alpha | (RefSeq) GL12416 gene product from transcript GL12416-RA	Phagosome (ko04145)	[Z]	Cytoskeleton	Tubulin/FtsZ family, GTPase domain;; Tubulin C-terminal domain	Tubulin alpha-1D chain OS=Bos taurus OX=9913 GN=TUBA1D PE=1 SV=1	Z	Cytoskeleton	Tubulin alpha-1D chain [Myotis brandtii]
gene-LOC101120489	[J]	Translation, ribosomal structure and biogenesis	Biological Process: cytoplasmic translation (GO:0002181);; Molecular Function: structural constituent of ribosome (GO:0003735);; Molecular Function: rRNA binding (GO:0019843);; Cellular Component: cytosolic large ribosomal subunit (GO:0022625);;	K02940|1.02439e-129|cjc:100388301|K02940 large subunit ribosomal protein L9e | (RefSeq) RPL9; ribosomal protein L9	Ribosome (ko03010)	[J]	Translation, ribosomal structure and biogenesis	Ribosomal protein L6	60S ribosomal protein L9 OS=Bos taurus OX=9913 GN=RPL9 PE=2 SV=1	J	Translation, ribosomal structure and biogenesis	PREDICTED: 60S ribosomal protein L9 [Oryctolagus cuniculus]
gene-LOC101122314	--	--	Molecular Function: RNA binding (GO:0003723);; Molecular Function: endoribonuclease activity (GO:0004521);; Molecular Function: scavenger receptor activity (GO:0005044);; Cellular Component: extracellular region (GO:0005576);; Cellular Component: cytoplasm (GO:0005737);; Biological Process: proteolysis (GO:0006508);; Biological Process: receptor-mediated endocytosis (GO:0006898);; Biological Proc…	K14648|0|phd:102317436|K14648 poly(U)-specific endoribonuclease [EC:3.1.-.-] | (RefSeq) poly(U)-specific endoribonuclease-like	--	[R]	General function prediction only	Endoribonuclease XendoU;; Somatomedin B domain;; Endoribonuclease XendoU	Poly(U)-specific endoribonuclease OS=Bos taurus OX=9913 GN=ENDOU PE=2 SV=1	S	Function unknown	PREDICTED: LOW QUALITY PROTEIN: poly(U)-specific endoribonuclease-like, partial [Capra hircus]
gene-LOC114112108	--	--	Molecular Function: structural molecule activity (GO:0005198);; Cellular Component: cytoplasm (GO:0005737);; Cellular Component: keratin filament (GO:0045095);;	K07605|9.32562e-156|phd:102337215|K07605 type II keratin, basic | (RefSeq) KRT80; keratin 80	--	--	--	Intermediate filament protein;; Keratin type II head	Keratin, type II cytoskeletal 80 OS=Bos taurus OX=9913 GN=KRT80 PE=2 SV=1	Z	Cytoskeleton	PREDICTED: keratin, type II cytoskeletal 80 isoform X1 [Capra hircus]
gene-MFAP3L	--	--	Cellular Component: nucleus (GO:0005634);; Cellular Component: cytoplasm (GO:0005737);; Cellular Component: plasma membrane (GO:0005886);; Cellular Component: integral component of membrane (GO:0016021);;	--	--	--	--	Immunoglobulin I-set domain;; Immunoglobulin domain;; Immunoglobulin domain;; Immunoglobulin domain;; Immunoglobulin V-set domain	Microfibril-associated glycoprotein 3 OS=Pongo abelii OX=9601 GN=MFAP3 PE=2 SV=1	U	Intracellular trafficking, secretion, and vesicular transport	PREDICTED: microfibrillar-associated protein 3-like [Ovis aries musimon]
gene-NT5C	[F]	Nucleotide transport and metabolism	Cellular Component: nucleus (GO:0005634);; Cellular Component: mitochondrion (GO:0005739);; Molecular Function: 5'-nucleotidase activity (GO:0008253);; Biological Process: pyrimidine deoxyribonucleotide catabolic process (GO:0009223);; Biological Process: dephosphorylation (GO:0016311);; Molecular Function: pyrimidine nucleotide binding (GO:0019103);; Cellular Component: extracellular exosome (GO…	K01081|3.52403e-127|oas:101121951|K01081 5'-nucleotidase [EC:3.1.3.5] | (RefSeq) NT5C; 5', 3'-nucleotidase, cytosolic	Purine metabolism (ko00230);; Pyrimidine metabolism (ko00240);; Nicotinate and nicotinamide metabolism (ko00760)	--	--	5' nucleotidase, deoxy (Pyrimidine), cytosolic type C protein (NT5C)	--	F	Nucleotide transport and metabolism	PREDICTED: 5&apos;(3&apos;)-deoxyribonucleotidase, cytosolic type isoform X2 [Ovis aries musimon]
gene-PADI1	[L]	Replication, recombination and repair	Molecular Function: protein-arginine deiminase activity (GO:0004668);; Molecular Function: calcium ion binding (GO:0005509);; Cellular Component: cytoplasm (GO:0005737);; Biological Process: protein citrullination (GO:0018101);; Cellular Component: extracellular exosome (GO:0070062);;	K01481|0|phd:102314846|K01481 protein-arginine deiminase [EC:3.5.3.15] | (RefSeq) PADI1; peptidyl arginine deiminase 1	--	--	--	Protein-arginine deiminase (PAD);; Protein-arginine deiminase (PAD) middle domain;; Protein-arginine deiminase (PAD) N-terminal domain	Protein-arginine deiminase type-3 OS=Ovis aries OX=9940 GN=PADI3 PE=1 SV=1	S	Function unknown	PREDICTED: protein-arginine deiminase type-1 isoform X2 [Ovis aries musimon]
gene-PLA2G2F	--	--	Molecular Function: phospholipase A2 activity (GO:0004623);; Molecular Function: calcium ion binding (GO:0005509);; Cellular Component: extracellular region (GO:0005576);; Biological Process: phospholipid metabolic process (GO:0006644);; Cellular Component: integral component of membrane (GO:0016021);; Biological Process: lipid catabolic process (GO:0016042);; Biological Process: negative regulat…	K01047|9.76438e-129|oas:101106664|K01047 secretory phospholipase A2 [EC:3.1.1.4] | (RefSeq) PLA2G2F; phospholipase A2 group IIF	Glycerophospholipid metabolism (ko00564);; Ether lipid metabolism (ko00565);; Arachidonic acid metabolism (ko00590);; Linoleic acid metabolism (ko00591);; alpha-Linolenic acid metabolism (ko00592);; Ras signaling pathway (ko04014);; Vascular smooth muscle contraction (ko04270);; Pancreatic secretion (ko04972);; Fat digestion and absorption (ko04975)	[I]	Lipid transport and metabolism	Phospholipase A2	Phospholipase A2, membrane associated OS=Bos taurus OX=9913 GN=PLA2G2A PE=2 SV=1	I	Lipid transport and metabolism	PREDICTED: group IIF secretory phospholipase A2 isoform X1 [Ovis aries]
gene-PLS1	--	--	Biological Process: intestinal D-glucose absorption (GO:0001951);; Molecular Function: calcium ion binding (GO:0005509);; Cellular Component: brush border (GO:0005903);; Biological Process: regulation of microvillus length (GO:0032532);; Biological Process: positive regulation of multicellular organism growth (GO:0040018);; Molecular Function: actin filament binding (GO:0051015);; Cellular Compon…	K17275|0|phd:102327191|K17275 plastin-1 | (RefSeq) PLS1; plastin 1	--	[Z]	Cytoskeleton	Calponin homology (CH) domain;; EF hand;; EF-hand domain pair;; EF-hand domain;; CAMSAP CH domain	Plastin-1 OS=Bos taurus OX=9913 GN=PLS1 PE=2 SV=1	Z	Cytoskeleton	PREDICTED: plastin-1 [Ovis aries]
gene-PPM1L	--	--	Biological Process: MAPK cascade (GO:0000165);; Molecular Function: protein serine/threonine phosphatase activity (GO:0004722);; Cellular Component: intracellular (GO:0005622);; Biological Process: protein dephosphorylation (GO:0006470);; Biological Process: transmembrane receptor protein serine/threonine kinase signaling pathway (GO:0007178);; Cellular Component: integral component of membrane (…	K17506|1.04025e-148|ecb:100061927|K17506 protein phosphatase 1L [EC:3.1.3.16] | (RefSeq) PPM1L; protein phosphatase, Mg2+/Mn2+ dependent 1L	--	[T]	Signal transduction mechanisms	Protein phosphatase 2C;; Protein phosphatase 2C	Protein phosphatase 1L OS=Bos taurus OX=9913 GN=PPM1L PE=2 SV=1	T	Signal transduction mechanisms	Protein phosphatase 1L, partial [Bos mutus]
gene-SLC15A1	[E]	Amino acid transport and metabolism	Molecular Function: proton-dependent oligopeptide secondary active transmembrane transporter activity (GO:0005427);; Cellular Component: brush border (GO:0005903);; Cellular Component: integral component of membrane (GO:0016021);; Biological Process: oligopeptide transmembrane transport (GO:0035672);;	K14206|0|oas:443225|K14206 solute carrier family 15 (oligopeptide transporter), member 1 | (RefSeq) SLC15A1, PEPT1; solute carrier family 15 member 1	Protein digestion and absorption (ko04974)	[E]	Amino acid transport and metabolism	POT family	Solute carrier family 15 member 1 OS=Canis lupus familiaris OX=9615 GN=SLC15A1 PE=2 SV=2	E	Amino acid transport and metabolism	solute carrier family 15 member 1 [Ovis aries]
gene-SLC26A3	[P]	Inorganic ion transport and metabolism	Molecular Function: chloride channel activity (GO:0005254);; Cellular Component: integral component of plasma membrane (GO:0005887);; Molecular Function: secondary active sulfate transmembrane transporter activity (GO:0008271);; Molecular Function: bicarbonate transmembrane transporter activity (GO:0015106);; Molecular Function: anion:anion antiporter activity (GO:0015301);; Biological Process: b…	K14078|0|oas:100462650|K14078 solute carrier family 26 (chloride anion exchanger), member 3 | (RefSeq) SLC26A3; solute carrier family 26 member 3	Pancreatic secretion (ko04972);; Mineral absorption (ko04978)	[P]	Inorganic ion transport and metabolism	Sulfate permease family;; STAS domain	Sulfate transporter OS=Bos taurus OX=9913 GN=SLC26A2 PE=3 SV=1	P	Inorganic ion transport and metabolism	PREDICTED: chloride anion exchanger isoform X1 [Ovis aries]
gene-SLC27A2	[IQ]	Lipid transport and metabolism;; Secondary metabolites biosynthesis, transport and catabolism	Biological Process: fatty acid alpha-oxidation (GO:0001561);; Biological Process: long-chain fatty acid metabolic process (GO:0001676);; Molecular Function: long-chain fatty acid-CoA ligase activity (GO:0004467);; Molecular Function: receptor binding (GO:0005102);; Cellular Component: mitochondrion (GO:0005739);; Cellular Component: integral component of peroxisomal membrane (GO:0005779);; Cellul…	K08746|0|oas:101108576|K08746 solute carrier family 27 (fatty acid transporter), member 2 [EC:6.2.1.- 6.2.1.3] | (RefSeq) SLC27A2; solute carrier family 27 member 2	PPAR signaling pathway (ko03320);; Peroxisome (ko04146);; Insulin resistance (ko04931)	[I]	Lipid transport and metabolism	AMP-binding enzyme;; AMP-binding enzyme C-terminal domain	Long-chain fatty acid transport protein 4 OS=Pongo abelii OX=9601 GN=SLC27A4 PE=2 SV=1	I	Lipid transport and metabolism	PREDICTED: very long-chain acyl-CoA synthetase isoform X2 [Ovis aries musimon]
gene-TGM5	--	--	Molecular Function: protein-glutamine gamma-glutamyltransferase activity (GO:0003810);; Biological Process: peptide cross-linking (GO:0018149);; Molecular Function: metal ion binding (GO:0046872);;	K05622|0|phd:102332777|K05622 transglutaminase 5 [EC:2.3.2.13] | (RefSeq) TGM5; transglutaminase 5	--	--	--	Transglutaminase family, C-terminal ig like domain;; Transglutaminase family;; Transglutaminase-like superfamily	Protein-glutamine gamma-glutamyltransferase E OS=Bos taurus OX=9913 GN=TGM3 PE=2 SV=1	O	Posttranslational modification, protein turnover, chaperones	PREDICTED: protein-glutamine gamma-glutamyltransferase 5 isoform X2 [Ovis aries musimon]
gene-VAX2	--	--	Biological Process: negative regulation of transcription from RNA polymerase II promoter (GO:0000122);; Molecular Function: RNA polymerase II intronic transcription regulatory region sequence-specific DNA binding (GO:0001162);; Molecular Function: transcriptional repressor activity, RNA polymerase II transcription regulatory region sequence-specific binding (GO:0001227);; Cellular Component: nucl…	K09318|1.82581e-119|bta:539808|K09318 homeobox protein ventral anterior | (RefSeq) VAX2; ventral anterior homeobox 2	--	[K]	Transcription	Homeobox domain	Homeobox protein EMX2 OS=Bos taurus OX=9913 GN=EMX2 PE=2 SV=1	K	Transcription	PREDICTED: ventral anterior homeobox 2 [Ovis aries musimon]
Ovis_aries_newGene_10353	--	--	--	--	--	--	--	--	--	--	--	hypothetical protein Celaphus_00011305 [Cervus elaphus hippelaphus]
Ovis_aries_newGene_10904	--	--	Molecular Function: nucleic acid binding (GO:0003676);; Molecular Function: actin binding (GO:0003779);; Molecular Function: G-protein coupled receptor activity (GO:0004930);; Molecular Function: phospholipid binding (GO:0005543);; Cellular Component: proteinaceous extracellular matrix (GO:0005578);; Cellular Component: plasma membrane (GO:0005886);; Biological Process: transcription, DNA-templat…	K08111|2.64169e-12|bom:102284894|K08111 glypican 5 | (RefSeq) GPC5, Glypican-5; glypican 5	--	--	--	--	--	O	Posttranslational modification, protein turnover, chaperones	reverse transcriptase-like [Bos taurus]
Ovis_aries_newGene_10986	--	--	--	--	--	--	--	--	--	--	--	TPA: hypothetical protein BOS_2881 [Bos taurus]
Ovis_aries_newGene_11047	--	--	Molecular Function: structural molecule activity (GO:0005198);; Cellular Component: integral component of membrane (GO:0016021);; Cellular Component: viral envelope (GO:0019031);;	--	--	--	--	--	--	S	Function unknown	envelope glycoprotein [Ovis aries]
Ovis_aries_newGene_1158	--	--	Molecular Function: RNA-directed DNA polymerase activity (GO:0003964);; Molecular Function: protein kinase activity (GO:0004672);; Molecular Function: phospholipid binding (GO:0005543);; Cellular Component: proteinaceous extracellular matrix (GO:0005578);; Cellular Component: mitochondrion (GO:0005739);; Cellular Component: plasma membrane (GO:0005886);; Cellular Component: fascia adherens (GO:00…	K09228|2.13938e-53|bta:100138479|K09228 KRAB domain-containing zinc finger protein | (RefSeq) zinc finger protein 510	--	--	--	--	LINE-1 reverse transcriptase homolog OS=Nycticebus coucang OX=9470 PE=3 SV=1	S	Function unknown	reverse transcriptase-like [Bos taurus]
Ovis_aries_newGene_2777	--	--	Molecular Function: ion channel activity (GO:0005216);; Molecular Function: protein binding (GO:0005515);; Biological Process: transcription, DNA-templated (GO:0006351);; Biological Process: polyamine catabolic process (GO:0006598);; Molecular Function: oxidoreductase activity, acting on the CH-NH group of donors, oxygen as acceptor (GO:0016647);; Biological Process: regulation of cellular biosyn…	--	--	--	--	--	--	S	Function unknown	PREDICTED: EF-hand calcium-binding domain-containing protein 1 isoform X5 [Ovis aries musimon]
Ovis_aries_newGene_3682	[CE]	Energy production and conversion;; Amino acid transport and metabolism	Molecular Function: oxidoreductase activity, acting on the CH-OH group of donors, NAD or NADP as acceptor (GO:0016616);; Cellular Component: intracellular membrane-bounded organelle (GO:0043231);; Molecular Function: metal ion binding (GO:0046872);; Biological Process: oxidation-reduction process (GO:0055114);;	K00030|1.73202e-34|mdo:100017654|K00030 isocitrate dehydrogenase (NAD+) [EC:1.1.1.41] | (RefSeq) IDH3B; isocitrate dehydrogenase 3 (NAD(+)) beta	Citrate cycle (TCA cycle) (ko00020);; Carbon metabolism (ko01200);; 2-Oxocarboxylic acid metabolism (ko01210);; Biosynthesis of amino acids (ko01230)	[E]	Amino acid transport and metabolism	Isocitrate/isopropylmalate dehydrogenase	Isocitrate dehydrogenase [NAD] subunit beta, mitochondrial OS=Bos taurus OX=9913 GN=IDH3B PE=2 SV=2	E	Amino acid transport and metabolism	PREDICTED: isocitrate dehydrogenase [NAD] subunit beta, mitochondrial isoform X1 [Bos mutus]
Ovis_aries_newGene_7702	--	--	Biological Process: innate immune response in mucosa (GO:0002227);; Cellular Component: extracellular space (GO:0005615);; Biological Process: antibacterial humoral response (GO:0019731);; Molecular Function: metal ion binding (GO:0046872);; Biological Process: defense response to Gram-positive bacterium (GO:0050830);; Cellular Component: extracellular exosome (GO:0070062);;	--	--	--	--	Beta defensin	Beta-defensin 1 OS=Cercopithecus erythrogaster OX=161496 GN=DEFB1 PE=3 SV=1	O	Posttranslational modification, protein turnover, chaperones	PREDICTED: beta-defensin 1-like, partial [Pantholops hodgsonii]
Ovis_aries_newGene_8593	--	--	--	--	--	--	--	--	--	--	--	PREDICTED: uncharacterized protein LOC105605488 [Ovis aries]
Ovis_aries_newGene_8916	--	--	Molecular Function: nucleotide binding (GO:0000166);; Biological Process: detection of chemical stimulus involved in sensory perception of bitter taste (GO:0001580);; Molecular Function: nucleic acid binding (GO:0003676);; Molecular Function: G-protein coupled receptor activity (GO:0004930);; Cellular Component: extracellular space (GO:0005615);; Cellular Component: nucleus (GO:0005634);; Cellula…	K08474|3.07549e-30|bom:102286375|K08474 taste receptor type 2 | (RefSeq) taste receptor type 2 member 42	Taste transduction (ko04742)	--	--	--	--	--	--	PREDICTED: taste receptor type 2 member 42, partial [Bos mutus]

## Sheet: pink
COG_class	COG_class_annotation	GO_annotation	KEGG_annotation	KEGG_pathway_annotation	KOG_class	KOG_class_annotation	Pfam_annotation	Swiss-Prot_annotation	eggNOG_class	eggNOG_class_annotation	NR_annotation
gene-C6H4orf17	--	--	--	--	--	--	--	SPATIAL	Uncharacterized protein C4orf17 homolog OS=Macaca fascicularis OX=9541 GN=QtsA-19340 PE=2 SV=1	S	Function unknown	PREDICTED: uncharacterized protein C4orf17 homolog isoform X1 [Ovis aries]
gene-CD300LB	--	--	Cellular Component: integral component of membrane (GO:0016021);;	--	--	--	--	Immunoglobulin V-set domain	CMRF35-like molecule 9 OS=Bos taurus OX=9913 GN=CD300LG PE=2 SV=2	--	--	PREDICTED: CMRF35-like molecule 7 isoform X2 [Ovis aries musimon]
gene-CXCL14	--	--	Cellular Component: extracellular region (GO:0005576);; Cellular Component: Golgi apparatus (GO:0005794);; Biological Process: immune response (GO:0006955);; Biological Process: cell-cell signaling (GO:0007267);; Molecular Function: chemokine activity (GO:0008009);; Biological Process: negative regulation of myoblast differentiation (GO:0045662);; Biological Process: inner ear development (GO:004…	K10033|7.15856e-62|oas:101105243|K10033 C-X-C motif chemokine 14 | (RefSeq) CXCL14; C-X-C motif chemokine ligand 14	Cytokine-cytokine receptor interaction (ko04060);; Chemokine signaling pathway (ko04062)	--	--	Small cytokines (intecrine/chemokine), interleukin-8 like	--	U	Intracellular trafficking, secretion, and vesicular transport	PREDICTED: C-X-C motif chemokine 14 [Bison bison bison]
gene-DQB	--	--	Biological Process: antigen processing and presentation of peptide or polysaccharide antigen via MHC class II (GO:0002504);; Biological Process: immune response (GO:0006955);; Cellular Component: integral component of membrane (GO:0016021);; Cellular Component: MHC class II protein complex (GO:0042613);;	K06752|7.53093e-152|chx:102180664|K06752 major histocompatibility complex, class II | (RefSeq) boLa class II histocompatibility antigen, DQB*0101 beta chain	Phagosome (ko04145);; Cell adhesion molecules (CAMs) (ko04514);; Antigen processing and presentation (ko04612);; Intestinal immune network for IgA production (ko04672);; Type I diabetes mellitus (ko04940);; Leishmaniasis (ko05140);; Toxoplasmosis (ko05145);; Staphylococcus aureus infection (ko05150);; Tuberculosis (ko05152);; Influenza A (ko05164);; HTLV-I infection (ko05166);; Herpes simplex inf…	--	--	Class II histocompatibility antigen, beta domain;; Immunoglobulin C1-set domain	BoLa class II histocompatibility antigen, DQB*0101 beta chain OS=Bos taurus OX=9913 GN=BoLA-DQB PE=2 SV=1	U	Intracellular trafficking, secretion, and vesicular transport	PREDICTED: boLa class II histocompatibility antigen, DQB*0101 beta chain isoform X2 [Ovis aries musimon]
gene-EPPK1	--	--	Molecular Function: protein kinase activity (GO:0004672);; Molecular Function: ATP binding (GO:0005524);; Cellular Component: cytoskeleton (GO:0005856);; Biological Process: protein phosphorylation (GO:0006468);; Biological Process: cell cycle arrest (GO:0007050);;	--	--	[Z]	Cytoskeleton	Plectin repeat;; Domain of unknown function (DUF4530);; HTH DNA binding domain;; Domain of unknown function (DUF3387);; Domain of unknown function (DUF5026)	--	Z	Cytoskeleton	LOW QUALITY PROTEIN: epiplakin [Felis catus]
gene-KNG1	--	--	Molecular Function: cysteine-type endopeptidase inhibitor activity (GO:0004869);; Molecular Function: receptor binding (GO:0005102);; Cellular Component: cytosol (GO:0005829);; Biological Process: inflammatory response (GO:0006954);; Biological Process: negative regulation of cell adhesion (GO:0007162);; Biological Process: positive regulation of cytosolic calcium ion concentration (GO:0007204);;…	K03898|0|oas:101112781|K03898 kininogen | (RefSeq) KNG1; kininogen 1	Complement and coagulation cascades (ko04610)	--	--	Cystatin domain;; Cathelicidin	Kininogen-1 OS=Bos taurus OX=9913 GN=KNG1 PE=1 SV=1	O	Posttranslational modification, protein turnover, chaperones	PREDICTED: kininogen-1 isoform X1 [Ovis aries]
gene-LHFPL1	--	--	Cellular Component: integral component of membrane (GO:0016021);;	--	--	[S]	Function unknown	Lipoma HMGIC fusion partner-like protein;; Uncharacterized protein family UPF0016	LHFPL tetraspan subfamily member 4 protein OS=Bos taurus OX=9913 GN=LHFPL4 PE=2 SV=1	U	Intracellular trafficking, secretion, and vesicular transport	lipoma HMGIC fusion partner-like 1 protein precursor [Bos taurus]
gene-LOC101104808	[F]	Nucleotide transport and metabolism	Molecular Function: xanthine dehydrogenase activity (GO:0004854);; Molecular Function: iron ion binding (GO:0005506);; Cellular Component: cytosol (GO:0005829);; Molecular Function: electron carrier activity (GO:0009055);; Biological Process: xanthine catabolic process (GO:0009115);; Molecular Function: oxidoreductase activity, acting on CH-OH group of donors (GO:0016614);; Molecular Function: ox…	K00157|0|oas:101104808|K00157 aldehyde oxidase [EC:1.2.3.1] | (RefSeq) aldehyde oxidase 4-like	Valine, leucine and isoleucine degradation (ko00280);; Tyrosine metabolism (ko00350);; Tryptophan metabolism (ko00380);; Vitamin B6 metabolism (ko00750);; Nicotinate and nicotinamide metabolism (ko00760);; Retinol metabolism (ko00830);; Drug metabolism - cytochrome P450 (ko00982);; Jak-STAT signaling pathway (ko04630)	[F]	Nucleotide transport and metabolism	Molybdopterin-binding domain of aldehyde dehydrogenase;; FAD binding domain in molybdopterin dehydrogenase;; CO dehydrogenase flavoprotein C-terminal domain;; [2Fe-2S] binding domain;; Aldehyde oxidase and xanthine dehydrogenase, a/b hammerhead domain;; 2Fe-2S iron-sulfur cluster binding domain	Aldehyde oxidase 2 OS=Macaca fascicularis OX=9541 GN=AOX2 PE=2 SV=2	F	Nucleotide transport and metabolism	PREDICTED: aldehyde oxidase 4-like [Ovis aries musimon]
gene-LOC101109492	--	--	Biological Process: antigen processing and presentation of peptide or polysaccharide antigen via MHC class II (GO:0002504);; Biological Process: immune response (GO:0006955);; Cellular Component: integral component of membrane (GO:0016021);; Cellular Component: MHC class II protein complex (GO:0042613);;	K06752|4.15998e-155|chx:100860813|K06752 major histocompatibility complex, class II | (RefSeq) Cahi-DQA2; HA25	Phagosome (ko04145);; Cell adhesion molecules (CAMs) (ko04514);; Antigen processing and presentation (ko04612);; Intestinal immune network for IgA production (ko04672);; Type I diabetes mellitus (ko04940);; Leishmaniasis (ko05140);; Toxoplasmosis (ko05145);; Staphylococcus aureus infection (ko05150);; Tuberculosis (ko05152);; Influenza A (ko05164);; HTLV-I infection (ko05166);; Herpes simplex inf…	--	--	Class II histocompatibility antigen, alpha domain;; Immunoglobulin C1-set domain	SLA class II histocompatibility antigen, DQ haplotype D alpha chain OS=Sus scrofa OX=9823 PE=2 SV=1	U	Intracellular trafficking, secretion, and vesicular transport	MHC class II alpha domain [Ovis aries]
gene-LOC101112038	--	--	Biological Process: antigen processing and presentation of peptide or polysaccharide antigen via MHC class II (GO:0002504);; Biological Process: immune response (GO:0006955);; Cellular Component: integral component of membrane (GO:0016021);; Cellular Component: MHC class II protein complex (GO:0042613);;	K06752|8.58338e-159|bta:539241|K06752 major histocompatibility complex, class II | (RefSeq) BLA-DQB, BoLA-DQB, BoLA-DQB1, DQB, DQB1, OLA-DQB; MHC class II antigen	Phagosome (ko04145);; Cell adhesion molecules (CAMs) (ko04514);; Antigen processing and presentation (ko04612);; Intestinal immune network for IgA production (ko04672);; Type I diabetes mellitus (ko04940);; Leishmaniasis (ko05140);; Toxoplasmosis (ko05145);; Staphylococcus aureus infection (ko05150);; Tuberculosis (ko05152);; Influenza A (ko05164);; HTLV-I infection (ko05166);; Herpes simplex inf…	--	--	Class II histocompatibility antigen, beta domain;; Immunoglobulin C1-set domain	BoLa class II histocompatibility antigen, DQB*0101 beta chain OS=Bos taurus OX=9913 GN=BoLA-DQB PE=2 SV=1	U	Intracellular trafficking, secretion, and vesicular transport	MHC class II beta domain [Ovis aries]
gene-LOC101115778	--	--	Molecular Function: alcohol sulfotransferase activity (GO:0004027);; Molecular Function: aryl sulfotransferase activity (GO:0004062);; Cellular Component: cytoplasm (GO:0005737);; Biological Process: sulfur compound metabolic process (GO:0006790);;	K01025|0|oas:101115778|K01025 [EC:2.8.2.-] | (RefSeq) SULT1C3; sulfotransferase 1C1	--	[R]	General function prediction only	Sulfotransferase domain;; Sulfotransferase family	Sulfotransferase 1C2 OS=Oryctolagus cuniculus OX=9986 GN=SULT1C2 PE=1 SV=1	S	Function unknown	PREDICTED: sulfotransferase 1C1 [Capra hircus]
gene-LOC101116336	[I]	Lipid transport and metabolism	Cellular Component: extracellular space (GO:0005615);; Molecular Function: carboxylic ester hydrolase activity (GO:0052689);;	K01044|0|oas:101116336|K01044 carboxylesterase 1 [EC:3.1.1.1] | (RefSeq) liver carboxylesterase-like	Drug metabolism - other enzymes (ko00983)	[R]	General function prediction only	Carboxylesterase family;; alpha/beta hydrolase fold	Liver carboxylesterase OS=Sus scrofa OX=9823 PE=1 SV=1	I	Lipid transport and metabolism	PREDICTED: liver carboxylesterase-like isoform X2 [Ovis aries musimon]
gene-LOC101117587	[G]	Carbohydrate transport and metabolism	--	K12312|0|phd:102336834|K12312 epididymis-specific alpha-mannosidase [EC:3.2.1.24] | (RefSeq) epididymis-specific alpha-mannosidase-like	Other glycan degradation (ko00511)	[G]	Carbohydrate transport and metabolism	Glycosyl hydrolases family 38 N-terminal domain;; Glycosyl hydrolases family 38 C-terminal domain;; Alpha mannosidase middle domain	Epididymis-specific alpha-mannosidase OS=Sus scrofa OX=9823 GN=MAN2B2 PE=1 SV=2	G	Carbohydrate transport and metabolism	PREDICTED: epididymis-specific alpha-mannosidase-like isoform X3 [Ovis aries musimon]
gene-LOC105605798	--	--	--	--	--	--	--	CCDC144C protein coiled-coil region;; CCDC144C protein coiled-coil region	--	S	Function unknown	PREDICTED: LOW QUALITY PROTEIN: ankyrin repeat domain-containing protein 26-like isoform X1, partial [Ovis aries]
gene-LOC105611550	[R]	General function prediction only	Cellular Component: mitochondrion (GO:0005739);; Molecular Function: phenanthrene-9,10-epoxide hydrolase activity (GO:0019119);; Biological Process: daunorubicin metabolic process (GO:0044597);; Biological Process: doxorubicin metabolic process (GO:0044598);; Cellular Component: extracellular exosome (GO:0070062);;	K15303|0|bta:788425|K15303 aflatoxin B1 aldehyde reductase | (RefSeq) AKR7A3; aflatoxin B1 aldehyde reductase member 3	Metabolism of xenobiotics by cytochrome P450 (ko00980)	--	--	Aldo/keto reductase family	Voltage-gated potassium channel subunit beta-2 OS=Bos taurus OX=9913 GN=KCNAB2 PE=1 SV=1	C	Energy production and conversion	PREDICTED: aflatoxin B1 aldehyde reductase member 3 isoform X2 [Ovis aries musimon]
gene-LOC114111483	[J]	Translation, ribosomal structure and biogenesis	Molecular Function: peptide alpha-N-acetyltransferase activity (GO:0004596);; Biological Process: N-terminal protein amino acid acetylation (GO:0006474);; Molecular Function: H4 histone acetyltransferase activity (GO:0010485);; Cellular Component: NatA complex (GO:0031415);; Biological Process: histone H4 acetylation (GO:0043967);; Molecular Function: peptidyl-lysine acetyltransferase activity (G…	K20793|1.12725e-110|phd:102338666|K20793 N-alpha-acetyltransferase 50 [EC:2.3.1.258] | (RefSeq) NAA50; N(alpha)-acetyltransferase 50, NatE catalytic subunit	--	[R]	General function prediction only	Acetyltransferase (GNAT) family;; Acetyltransferase (GNAT) domain;; Acetyltransferase (GNAT) domain;; Acetyltransferase (GNAT) domain	N-alpha-acetyltransferase 50 OS=Pongo abelii OX=9601 GN=NAA50 PE=2 SV=1	S	Function unknown	PREDICTED: N-alpha-acetyltransferase 50 isoform X1 [Pantholops hodgsonii]
gene-LOC114112026	[T]	Signal transduction mechanisms	Molecular Function: 3',5'-cyclic-nucleotide phosphodiesterase activity (GO:0004114);; Biological Process: signal transduction (GO:0007165);; Molecular Function: metal ion binding (GO:0046872);;	--	--	[T]	Signal transduction mechanisms	PAS domain;; PAS fold;; PAS fold;; PAS fold;; PAS domain	--	T	Signal transduction mechanisms	PREDICTED: high affinity cAMP-specific and IBMX-insensitive 3&apos;,5&apos;-cyclic phosphodiesterase 8B-like [Bos taurus]
gene-LOC114112942	[G]	Carbohydrate transport and metabolism	Cellular Component: nucleus (GO:0005634);; Biological Process: gluconeogenesis (GO:0006094);; Biological Process: dephosphorylation (GO:0016311);; Cellular Component: Z disc (GO:0030018);; Cellular Component: cell junction (GO:0030054);; Molecular Function: fructose 1,6-bisphosphate 1-phosphatase activity (GO:0042132);; Molecular Function: metal ion binding (GO:0046872);; Cellular Component: extr…	K03841|1.45412e-47|cmk:103188177|K03841 fructose-1,6-bisphosphatase I [EC:3.1.3.11] | (RefSeq) fructose-1,6-bisphosphatase isozyme 2	Glycolysis / Gluconeogenesis (ko00010);; Pentose phosphate pathway (ko00030);; Fructose and mannose metabolism (ko00051);; Carbon metabolism (ko01200);; Insulin signaling pathway (ko04910)	[G]	Carbohydrate transport and metabolism	Fructose-1-6-bisphosphatase, N-terminal domain	Fructose-1,6-bisphosphatase isozyme 2 OS=Bos taurus OX=9913 GN=FBP2 PE=2 SV=1	G	Carbohydrate transport and metabolism	PREDICTED: fructose-1,6-bisphosphatase isozyme 2 isoform X3 [Ovis aries musimon]
gene-LOC114114475	[V]	Defense mechanisms	Biological Process: G2/M transition of mitotic cell cycle (GO:0000086);; Biological Process: antigen processing and presentation of exogenous protein antigen via MHC class Ib, TAP-dependent (GO:0002481);; Biological Process: antigen processing and presentation of endogenous peptide antigen via MHC class I via ER pathway, TAP-dependent (GO:0002485);; Biological Process: antigen processing and pres…	K05658|8.64223e-135|oas:101110133|K05658 ATP-binding cassette, subfamily B (MDR/TAP), member 1 [EC:3.6.3.44] | (RefSeq) multidrug resistance protein 1-like	ABC transporters (ko02010);; Bile secretion (ko04976);; MicroRNAs in cancer (ko05206)	[Q]	Secondary metabolites biosynthesis, transport and catabolism	ABC transporter;; Predicted ATPase of the ABC class	Bile salt export pump OS=Oryctolagus cuniculus OX=9986 GN=ABCB11 PE=2 SV=1	V	Defense mechanisms	PREDICTED: LOW QUALITY PROTEIN: multidrug resistance protein 1-like, partial [Ovis aries]
gene-LOC114116607	--	--	--	--	--	--	--	Rec (regulator of expression encoded by corf) of HERV-K-113	--	--	--	PREDICTED: endogenous retrovirus group K member 21 Rec protein-like [Ovis aries musimon]
gene-LOC114117773	[I]	Lipid transport and metabolism	Cellular Component: extracellular space (GO:0005615);; Molecular Function: carboxylic ester hydrolase activity (GO:0052689);;	--	--	[R]	General function prediction only	Carboxylesterase family	Liver carboxylesterase OS=Sus scrofa OX=9823 PE=1 SV=1	I	Lipid transport and metabolism	PREDICTED: LOW QUALITY PROTEIN: liver carboxylesterase [Capra hircus]
gene-LOC114117877	[I]	Lipid transport and metabolism	Cellular Component: extracellular space (GO:0005615);; Molecular Function: carboxylic ester hydrolase activity (GO:0052689);;	--	--	[R]	General function prediction only	Carboxylesterase family;; alpha/beta hydrolase fold	Liver carboxylesterase OS=Sus scrofa OX=9823 PE=1 SV=1	I	Lipid transport and metabolism	PREDICTED: LOW QUALITY PROTEIN: liver carboxylesterase [Capra hircus]
gene-LY9	--	--	Cellular Component: plasma membrane (GO:0005886);; Cellular Component: cell surface (GO:0009986);; Cellular Component: integral component of membrane (GO:0016021);; Biological Process: positive regulation of interleukin-17 production (GO:0032740);; Biological Process: T-helper 17 cell lineage commitment (GO:0072540);;	K06570|0|oas:101121646|K06570 lymphocyte antigen 9 | (RefSeq) LY9; T-lymphocyte surface antigen Ly-9	--	--	--	--	--	S	Function unknown	PREDICTED: LOW QUALITY PROTEIN: T-lymphocyte surface antigen Ly-9 isoform X1 [Ovis aries]
gene-PRSS35	--	--	Molecular Function: serine-type endopeptidase activity (GO:0004252);; Cellular Component: extracellular region (GO:0005576);; Cellular Component: mitochondrion (GO:0005739);; Biological Process: proteolysis (GO:0006508);;	--	--	--	--	Trypsin	Inactive serine protease 35 OS=Bos taurus OX=9913 GN=PRSS35 PE=2 SV=2	O	Posttranslational modification, protein turnover, chaperones	PREDICTED: inactive serine protease 35 [Ovis aries]
gene-SEL1L3	[T]	Signal transduction mechanisms	Cellular Component: nucleoplasm (GO:0005654);; Cellular Component: integral component of membrane (GO:0016021);;	--	--	[MOT]	Cell wall/membrane/envelope biogenesis;; Posttranslational modification, protein turnover, chaperones;; Signal transduction mechanisms	Sel1 repeat	--	S	Function unknown	PREDICTED: protein sel-1 homolog 3 isoform X2 [Ovis aries musimon]
gene-SLC6A4	[R]	General function prediction only	Molecular Function: serotonin:sodium symporter activity (GO:0005335);; Cellular Component: cytosol (GO:0005829);; Cellular Component: integral component of plasma membrane (GO:0005887);; Biological Process: chemical synaptic transmission (GO:0007268);; Biological Process: response to toxic substance (GO:0009636);; Cellular Component: endosome membrane (GO:0010008);; Biological Process: positive r…	K05037|0|oas:443491|K05037 solute carrier family 6 (neurotransmitter transporter, serotonin) member 4 | (RefSeq) SLC6A4, SERT; solute carrier family 6 member 4	Serotonergic synapse (ko04726)	[T]	Signal transduction mechanisms	Sodium:neurotransmitter symporter family;; Serotonin (5-HT) neurotransmitter transporter, N-terminus	Sodium-dependent serotonin transporter OS=Bos taurus OX=9913 GN=SLC6A4 PE=2 SV=1	P	Inorganic ion transport and metabolism	sodium-dependent serotonin transporter [Ovis aries]
gene-TEKT2	--	--	Cellular Component: nucleus (GO:0005634);; Cellular Component: cytoplasm (GO:0005737);; Cellular Component: microtubule (GO:0005874);; Cellular Component: cilium (GO:0005929);; Biological Process: flagellated sperm motility (GO:0030317);; Biological Process: inner dynein arm assembly (GO:0036159);;	K18629|0|oas:101111755|K18629 tektin-2 | (RefSeq) TEKT2; tektin 2	--	[Z]	Cytoskeleton	Tektin family	Tektin-2 OS=Bos taurus OX=9913 GN=TEKT2 PE=2 SV=1	S	Function unknown	PREDICTED: tektin-2 [Ovis aries]
gene-TMEM86A	[S]	Function unknown	Cellular Component: integral component of membrane (GO:0016021);;	--	--	[R]	General function prediction only	YhhN family	Lysoplasmalogenase-like protein TMEM86A OS=Bos taurus OX=9913 GN=TMEM86A PE=2 SV=1	S	Function unknown	PREDICTED: lysoplasmalogenase-like protein TMEM86A isoform X1 [Ovis aries]
gene-TNNT3	--	--	Biological Process: skeletal muscle contraction (GO:0003009);; Molecular Function: actin binding (GO:0003779);; Molecular Function: tropomyosin binding (GO:0005523);; Cellular Component: troponin complex (GO:0005861);; Biological Process: regulation of striated muscle contraction (GO:0006942);; Molecular Function: troponin C binding (GO:0030172);; Molecular Function: calcium-dependent ATPase acti…	K12046|4.97287e-78|mmu:21957|K12046 troponin T, fast skeletal muscle | (RefSeq) Tnnt3, fTnT; troponin T3, skeletal, fast	--	[Z]	Cytoskeleton	Troponin	Troponin T, fast skeletal muscle OS=Oryctolagus cuniculus OX=9986 GN=TNNT3 PE=1 SV=4	Z	Cytoskeleton	PREDICTED: troponin T, fast skeletal muscle isoform X14 [Ovis aries musimon]
gene-WDR66	[R]	General function prediction only	--	--	--	--	--	WD domain, G-beta repeat	Cilia- and flagella-associated protein 251 OS=Pongo abelii OX=9601 GN=WDR66 PE=2 SV=1	S	Function unknown	PREDICTED: WD repeat-containing protein 66 isoform X2 [Ovis aries musimon]
Ovis_aries_newGene_10435	--	--	--	K09308|4.28028e-14|ptg:102958815|K09308 homeobox protein HoxB/C/D8 | (RefSeq) HOXC8; homeobox C8	--	--	--	--	--	--	--	PREDICTED: uncharacterized protein LOC109490261 [Ailuropoda melanoleuca]
Ovis_aries_newGene_2424	--	--	Biological Process: nucleotide-excision repair, DNA damage recognition (GO:0000715);; Molecular Function: damaged DNA binding (GO:0003684);; Molecular Function: single-stranded DNA binding (GO:0003697);; Molecular Function: receptor binding (GO:0005102);; Molecular Function: voltage-gated ion channel activity (GO:0005244);; Cellular Component: nucleolus (GO:0005730);; Cellular Component: plasma m…	--	--	--	--	--	--	U	Intracellular trafficking, secretion, and vesicular transport	PREDICTED: uncharacterized protein LOC106991855 [Ovis aries]
Ovis_aries_newGene_4095	[I]	Lipid transport and metabolism	Molecular Function: hydrolase activity (GO:0016787);;	K01044|7.17845e-61|cfr:102509275|K01044 carboxylesterase 1 [EC:3.1.1.1] | (RefSeq) CES1; carboxylesterase 1	Drug metabolism - other enzymes (ko00983)	[R]	General function prediction only	Carboxylesterase family	Liver carboxylesterase OS=Sus scrofa OX=9823 PE=1 SV=1	I	Lipid transport and metabolism	PREDICTED: liver carboxylesterase 1 isoform X3 [Camelus ferus]
Ovis_aries_newGene_4966	--	--	Molecular Function: actin binding (GO:0003779);; Molecular Function: RNA-directed DNA polymerase activity (GO:0003964);; Molecular Function: protein kinase activity (GO:0004672);; Molecular Function: phospholipid binding (GO:0005543);; Cellular Component: proteinaceous extracellular matrix (GO:0005578);; Cellular Component: mitochondrion (GO:0005739);; Cellular Component: plasma membrane (GO:0005…	--	--	--	--	--	--	S	Function unknown	reverse transcriptase-like [Bos taurus]
Ovis_aries_newGene_4990	--	--	Molecular Function: prolactin receptor activity (GO:0004925);; Cellular Component: intracellular (GO:0005622);; Cellular Component: plasma membrane (GO:0005886);; Biological Process: activation of transmembrane receptor protein tyrosine kinase activity (GO:0007171);; Biological Process: JAK-STAT cascade (GO:0007259);; Biological Process: lactation (GO:0007595);; Cellular Component: cell surface (…	K05081|0|phd:102319221|K05081 prolactin receptor | (RefSeq) PRLR; prolactin receptor	Cytokine-cytokine receptor interaction (ko04060);; Neuroactive ligand-receptor interaction (ko04080);; PI3K-Akt signaling pathway (ko04151);; Jak-STAT signaling pathway (ko04630);; Prolactin signaling pathway (ko04917)	--	--	--	Prolactin receptor OS=Ovis aries OX=9940 GN=PRLR PE=2 SV=1	U	Intracellular trafficking, secretion, and vesicular transport	RecName: Full=Prolactin receptor; Short=PRL-R; Short=oPR; Flags: Precursor
Ovis_aries_newGene_8463	[I]	Lipid transport and metabolism	Cellular Component: extracellular space (GO:0005615);; Molecular Function: carboxylic ester hydrolase activity (GO:0052689);;	--	--	[R]	General function prediction only	Carboxylesterase family	Liver carboxylesterase OS=Sus scrofa OX=9823 PE=1 SV=1	I	Lipid transport and metabolism	BREH1 protein [Bos taurus]
Ovis_aries_newGene_852	--	--	Molecular Function: nucleic acid binding (GO:0003676);; Molecular Function: RNA-directed DNA polymerase activity (GO:0003964);; Cellular Component: intracellular (GO:0005622);; Biological Process: RNA-dependent DNA biosynthetic process (GO:0006278);; Biological Process: regulation of transcription, DNA-templated (GO:0006355);;	--	--	[R]	General function prediction only	Reverse transcriptase (RNA-dependent DNA polymerase);; Reverse transcriptase (RNA-dependent DNA polymerase)	--	S	Function unknown	reverse transcriptase-like [Bos taurus]
Ovis_aries_newGene_8681	[C]	Energy production and conversion	Cellular Component: cytoplasm (GO:0005737);; Biological Process: cellular aldehyde metabolic process (GO:0006081);; Molecular Function: aminobutyraldehyde dehydrogenase activity (GO:0019145);; Biological Process: neurotransmitter biosynthetic process (GO:0042136);; Biological Process: carnitine biosynthetic process (GO:0045329);; Molecular Function: 4-trimethylammoniobutyraldehyde dehydrogenase a…	--	--	[C]	Energy production and conversion	Aldehyde dehydrogenase family	4-trimethylaminobutyraldehyde dehydrogenase OS=Bos taurus OX=9913 GN=ALDH9A1 PE=2 SV=1	C	Energy production and conversion	PREDICTED: 4-trimethylaminobutyraldehyde dehydrogenase-like, partial [Pantholops hodgsonii]

## Sheet: lightcyan
COG_class		COG_class_annotation	GO_annotation	KEGG_annotation	KEGG_pathway_annotation	KOG_class	KOG_class_annotation	Pfam_annotation	Swiss-Prot_annotation	eggNOG_class	eggNOG_class_annotation	NR_annotation
gene-ACTA1		[Z]	Cytoskeleton	Cellular Component: stress fiber (GO:0001725);; Molecular Function: ATP binding (GO:0005524);; Cellular Component: striated muscle thin filament (GO:0005865);; Cellular Component: focal adhesion (GO:0005925);; Biological Process: positive regulation of gene expression (GO:0010628);; Cellular Component: membrane (GO:0016020);; Molecular Function: ATPase activity (GO:0016887);; Molecular Function: …	K10354|0|phd:102330461|K10354 actin, alpha skeletal muscle | (RefSeq) ACTA1; actin, alpha 1, skeletal muscle	--	[Z]	Cytoskeleton	Actin;; Actin;; Actin	Actin, alpha skeletal muscle OS=Oryctolagus cuniculus OX=9986 GN=ACTA1 PE=1 SV=1	Z	Cytoskeleton	PREDICTED: LOW QUALITY PROTEIN: actin, alpha skeletal muscle [Pantholops hodgsonii]
gene-CCN2		--	--	Biological Process: cartilage condensation (GO:0001502);; Biological Process: ossification (GO:0001503);; Biological Process: angiogenesis (GO:0001525);; Biological Process: regulation of cell growth (GO:0001558);; Biological Process: tissue homeostasis (GO:0001894);; Molecular Function: integrin binding (GO:0005178);; Molecular Function: insulin-like growth factor binding (GO:0005520);; Cellular…	K06827|0|oas:100303607|K06827 connective tissue growth factor | (RefSeq) CTGF; connective tissue growth factor	Hippo signaling pathway (ko04390)	--	--	Cystine-knot domain;; von Willebrand factor type C domain;; Insulin-like growth factor binding protein;; Thrombospondin type 1 domain	Connective tissue growth factor OS=Bos taurus OX=9913 GN=CTGF PE=2 SV=2	S	Function unknown	connective tissue growth factor precursor [Ovis aries]
gene-CFI		[O]	Posttranslational modification, protein turnover, chaperones	Molecular Function: serine-type endopeptidase activity (GO:0004252);; Molecular Function: scavenger receptor activity (GO:0005044);; Cellular Component: extracellular space (GO:0005615);; Biological Process: proteolysis (GO:0006508);; Biological Process: receptor-mediated endocytosis (GO:0006898);; Cellular Component: membrane (GO:0016020);; Cellular Component: extracellular exosome (GO:0070062);;	K01333|0|oas:101119307|K01333 complement factor I [EC:3.4.21.45] | (RefSeq) CFI; complement factor I	Complement and coagulation cascades (ko04610);; Staphylococcus aureus infection (ko05150)	[E]	Amino acid transport and metabolism	Trypsin;; Low-density lipoprotein receptor domain class A;; Scavenger receptor cysteine-rich domain	Complement factor I OS=Pongo abelii OX=9601 GN=CFI PE=2 SV=1	O	Posttranslational modification, protein turnover, chaperones	PREDICTED: complement factor I [Ovis aries]
gene-CSRP2		--	--	Cellular Component: focal adhesion (GO:0005925);; Molecular Function: zinc ion binding (GO:0008270);;	K09377|1.82159e-119|cfr:102509616|K09377 cysteine and glycine-rich protein | (RefSeq) CSRP2; cysteine and glycine rich protein 2	--	[TZ]	Signal transduction mechanisms;; Cytoskeleton	LIM domain	Cysteine and glycine-rich protein 2 OS=Bos taurus OX=9913 GN=CSRP2 PE=2 SV=3	O	Posttranslational modification, protein turnover, chaperones	CSRP2 [Cervus elaphus hippelaphus]
gene-FABP7		--	--	Molecular Function: transporter activity (GO:0005215);; Cellular Component: nucleoplasm (GO:0005654);; Cellular Component: cytoplasm (GO:0005737);; Cellular Component: cell-cell junction (GO:0005911);; Biological Process: transport (GO:0006810);; Molecular Function: lipid binding (GO:0008289);; Biological Process: cell proliferation in forebrain (GO:0021846);; Biological Process: neurogenesis (GO…	K08756|4.92991e-87|phd:102344231|K08756 fatty acid-binding protein 7, brain | (RefSeq) FABP7; fatty acid binding protein 7	PPAR signaling pathway (ko03320)	[I]	Lipid transport and metabolism	Lipocalin / cytosolic fatty-acid binding protein family;; Lipocalin / cytosolic fatty-acid binding protein family	Fatty acid-binding protein, brain OS=Bos taurus OX=9913 GN=FABP7 PE=1 SV=2	I	Lipid transport and metabolism	PREDICTED: fatty acid-binding protein, brain [Ovis aries]
gene-ISLR2		--	--	Cellular Component: integral component of membrane (GO:0016021);;	--	--	[R]	General function prediction only	Leucine rich repeat;; Leucine Rich repeats (2 copies)	Immunoglobulin superfamily containing leucine-rich repeat protein OS=Pongo abelii OX=9601 GN=ISLR PE=2 SV=1	S	Function unknown	PREDICTED: immunoglobulin superfamily containing leucine-rich repeat protein 2 isoform X1 [Capra hircus]
gene-LOC101119545		--	--	Biological Process: antigen processing and presentation of peptide antigen via MHC class I (GO:0002474);; Biological Process: immune response (GO:0006955);; Cellular Component: integral component of membrane (GO:0016021);; Molecular Function: peptide antigen binding (GO:0042605);; Cellular Component: MHC class I protein complex (GO:0042612);;	K06751|0|bta:515712|K06751 major histocompatibility complex, class I | (RefSeq) BOLA, 3349.1, BoLA-N, Bota, D18.5, LA-A11; MHC class I heavy chain	Endocytosis (ko04144);; Phagosome (ko04145);; Cell adhesion molecules (CAMs) (ko04514);; Antigen processing and presentation (ko04612);; Type I diabetes mellitus (ko04940);; HTLV-I infection (ko05166);; Herpes simplex infection (ko05168);; Epstein-Barr virus infection (ko05169);; Viral carcinogenesis (ko05203);; Autoimmune thyroid disease (ko05320);; Allograft rejection (ko05330);; Graft-versus-h…	--	--	Class I Histocompatibility antigen, domains alpha 1 and 2;; Immunoglobulin C1-set domain;; MHC_I C-terminus	BOLA class I histocompatibility antigen, alpha chain BL3-7 OS=Bos taurus OX=9913 PE=2 SV=1	U	Intracellular trafficking, secretion, and vesicular transport	MHC class I antigen [Ovis aries]
gene-LOC105609712		--	--	--	--	--	--	--	--	--	--	--	PREDICTED: uncharacterized protein LOC105609712 isoform X2 [Ovis aries]
gene-LOC106990358		--	--	--	--	--	--	--	gag gene protein p24 (core nucleocapsid protein)	--	S	Function unknown	PREDICTED: uncharacterized protein LOC106990358 isoform X1 [Ovis aries]
gene-LOC114110557	fatty acid-binding protein	--	--	Molecular Function: transporter activity (GO:0005215);; Cellular Component: nucleoplasm (GO:0005654);; Cellular Component: cytoplasm (GO:0005737);; Cellular Component: cell-cell junction (GO:0005911);; Biological Process: transport (GO:0006810);; Molecular Function: lipid binding (GO:0008289);; Biological Process: cell proliferation in forebrain (GO:0021846);; Biological Process: neurogenesis (GO…	K08756|5.88862e-89|phd:102344231|K08756 fatty acid-binding protein 7, brain | (RefSeq) FABP7; fatty acid binding protein 7	PPAR signaling pathway (ko03320)	[I]	Lipid transport and metabolism	Lipocalin / cytosolic fatty-acid binding protein family;; Lipocalin / cytosolic fatty-acid binding protein family	Fatty acid-binding protein, brain OS=Bos taurus OX=9913 GN=FABP7 PE=1 SV=2	I	Lipid transport and metabolism	PREDICTED: fatty acid-binding protein, brain [Ovis aries]
gene-LOC114113045		[KL]	Transcription;; Replication, recombination and repair	Biological Process: nucleotide-excision repair, DNA duplex unwinding (GO:0000717);; Molecular Function: DNA binding (GO:0003677);; Molecular Function: ATP-dependent DNA helicase activity (GO:0004003);; Molecular Function: ATP binding (GO:0005524);; Cellular Component: holo TFIIH complex (GO:0005675);; Biological Process: DNA topological change (GO:0006265);; Biological Process: transcription-coup…	K10843|0|chx:102179051|K10843 DNA excision repair protein ERCC-3 [EC:3.6.4.12] | (RefSeq) ERCC3; ERCC excision repair 3, TFIIH core complex helicase subunit	Basal transcription factors (ko03022);; Nucleotide excision repair (ko03420)	[KL]	Transcription;; Replication, recombination and repair	ERCC3/RAD25/XPB C-terminal helicase;; Helicase conserved C-terminal domain	General transcription and DNA repair factor IIH helicase subunit XPB OS=Bos taurus OX=9913 GN=ERCC3 PE=2 SV=1	L	Replication, recombination and repair	TFIIH basal transcription factor complex helicase XPB subunit [Odocoileus virginianus texanus]
gene-LOC114115385		[I]	Lipid transport and metabolism	Molecular Function: lipid binding (GO:0008289);; Biological Process: response to cold (GO:0009409);; Cellular Component: extracellular exosome (GO:0070062);;	K12417|0|phd:102325042|K12417 acyl-CoA thioesteraes 11 [EC:3.1.2.-] | (RefSeq) ACOT11; acyl-CoA thioesterase 11	--	[I]	Lipid transport and metabolism	START domain;; Thioesterase superfamily;; Uncharacterized conserved protein (DUF2181)	Protein FAM151A OS=Pongo abelii OX=9601 GN=FAM151A PE=2 SV=1	I	Lipid transport and metabolism	PREDICTED: acyl-coenzyme A thioesterase 11 isoform X4 [Ovis aries musimon]
gene-PNPLA3		--	--	Molecular Function: phospholipase A2 activity (GO:0004623);; Molecular Function: triglyceride lipase activity (GO:0004806);; Cellular Component: integral component of membrane (GO:0016021);; Biological Process: triglyceride biosynthetic process (GO:0019432);; Biological Process: triglyceride catabolic process (GO:0019433);; Biological Process: triglyceride acyl-chain remodeling (GO:0036153);; Mol…	K13534|0|oas:101117659|K13534 patatin-like phospholipase domain-containing protein 3 [EC:3.1.1.3 2.3.1.-] | (RefSeq) PNPLA3; patatin like phospholipase domain containing 3	Glycerolipid metabolism (ko00561)	[U]	Intracellular trafficking, secretion, and vesicular transport	Patatin-like phospholipase	Patatin-like phospholipase domain-containing protein 2 OS=Bos taurus OX=9913 GN=PNPLA2 PE=2 SV=1	S	Function unknown	PREDICTED: patatin-like phospholipase domain-containing protein 3 isoform X1 [Ovis aries]
gene-PRLH		--	--	Biological Process: tissue homeostasis (GO:0001894);; Biological Process: response to dietary excess (GO:0002021);; Molecular Function: hormone activity (GO:0005179);; Cellular Component: extracellular region (GO:0005576);; Biological Process: energy reserve metabolic process (GO:0006112);; Biological Process: lipid metabolic process (GO:0006629);; Biological Process: response to glucose (GO:0009…	K05269|1.10058e-21|oas:443466|K05269 Prolactin-releasing peptide | (RefSeq) PRLH, PRRP; prolactin releasing hormone	--	--	--	Prolactin-releasing peptide	Prolactin-releasing peptide OS=Ovis aries OX=9940 GN=PRLH PE=2 SV=1	O	Posttranslational modification, protein turnover, chaperones	PREDICTED: prolactin-releasing peptide isoform X1 [Ovis aries]
gene-SFRP4		--	--	Biological Process: positive regulation of receptor internalization (GO:0002092);; Molecular Function: G-protein coupled receptor activity (GO:0004930);; Cellular Component: extracellular space (GO:0005615);; Cellular Component: nucleus (GO:0005634);; Cellular Component: cytoplasm (GO:0005737);; Biological Process: G-protein coupled receptor signaling pathway (GO:0007186);; Biological Process: ne…	K02185|0|ptr:463356|K02185 secreted frizzled-related protein 4 | (RefSeq) SFRP4; secreted frizzled related protein 4	Wnt signaling pathway (ko04310)	[T]	Signal transduction mechanisms	Fz domain;; UNC-6/NTR/C345C module	Secreted frizzled-related protein 4 OS=Macaca mulatta OX=9544 GN=SFRP4 PE=2 SV=1	U	Intracellular trafficking, secretion, and vesicular transport	PREDICTED: secreted frizzled-related protein 4 [Eptesicus fuscus]
gene-SRPK3		[M]	Cell wall/membrane/envelope biogenesis	Molecular Function: protein serine/threonine kinase activity (GO:0004674);; Molecular Function: ATP binding (GO:0005524);; Biological Process: protein phosphorylation (GO:0006468);; Biological Process: skeletal muscle tissue development (GO:0007519);;	K08832|0|oas:101111163|K08832 serine/threonine-protein kinase SRPK3 [EC:2.7.11.1] | (RefSeq) SRPK3; SRSF protein kinase 3	--	[T]	Signal transduction mechanisms	Protein kinase domain;; Protein tyrosine kinase	SRSF protein kinase 3 OS=Sus scrofa OX=9823 GN=SRPK3 PE=2 SV=1	T	Signal transduction mechanisms	PREDICTED: SRSF protein kinase 3 isoform X1 [Ovis aries]
Ovis_aries_newGene_4427		[E]	Amino acid transport and metabolism	--	K13865|1.56909e-120|oas:105605834|K13865 solute carrier family 7 (cationic amino acid transporter), member 3 | (RefSeq) cationic amino acid transporter 3-like	--	[E]	Amino acid transport and metabolism	C-terminus of AA_permease	Cationic amino acid transporter 2 OS=Sus scrofa OX=9823 GN=SLC7A2 PE=2 SV=1	E	Amino acid transport and metabolism	PREDICTED: cationic amino acid transporter 3-like isoform X2 [Capra hircus]
Ovis_aries_newGene_4469		[K]	Transcription	Biological Process: mRNA splicing, via spliceosome (GO:0000398);; Molecular Function: RNA polymerase II core promoter proximal region sequence-specific DNA binding (GO:0000978);; Molecular Function: transcriptional activator activity, RNA polymerase II core promoter proximal region sequence-specific binding (GO:0001077);; Molecular Function: single-stranded DNA binding (GO:0003697);; Cellular Com…	K09276|1.85989e-131|chx:102184870|K09276 Y-box-binding protein 1 | (RefSeq) YBX1; Y-box binding protein 1	--	[J]	Translation, ribosomal structure and biogenesis	'Cold-shock' DNA-binding domain	Nuclease-sensitive element-binding protein 1 OS=Bos taurus OX=9913 GN=YBX1 PE=2 SV=3	K	Transcription	nuclease-sensitive element-binding protein 1 [Trichechus manatus latirostris]
Ovis_aries_newGene_6177		[C]	Energy production and conversion	Cellular Component: mitochondrial respiratory chain complex I (GO:0005747);; Molecular Function: NADH dehydrogenase (ubiquinone) activity (GO:0008137);; Cellular Component: integral component of membrane (GO:0016021);; Biological Process: ATP synthesis coupled electron transport (GO:0042773);;	K03883|2.32821e-106|oas:808258|K03883 NADH-ubiquinone oxidoreductase chain 5 [EC:1.6.5.3] | (RefSeq) ND5; NADH dehydrogenase subunit 5	Oxidative phosphorylation (ko00190);; Parkinson's disease (ko05012)	[C]	Energy production and conversion	NADH-ubiquinone/plastoquinone oxidoreductase chain 6;; NADH dehydrogenase subunit 5 C-terminus	NADH-ubiquinone oxidoreductase chain 5 OS=Ovis aries OX=9940 GN=MT-ND5 PE=1 SV=1	C	Energy production and conversion	NADH dehydrogenase subunit 5 (mitochondrion) [Ovis aries]
Ovis_aries_newGene_7663		--	--	--	--	--	--	--	--	--	--	--	PREDICTED: ATP-binding cassette sub-family B member 7, mitochondrial isoform X2 [Bos indicus]
Ovis_aries_newGene_8100		[C]	Energy production and conversion	Cellular Component: mitochondrial respiratory chain complex I (GO:0005747);; Biological Process: mitochondrial electron transport, NADH to ubiquinone (GO:0006120);; Molecular Function: NADH dehydrogenase (ubiquinone) activity (GO:0008137);; Cellular Component: integral component of membrane (GO:0016021);;	K03881|1.92719e-89|oas:808257|K03881 NADH-ubiquinone oxidoreductase chain 4 [EC:1.6.5.3] | (RefSeq) ND4; NADH dehydrogenase subunit 4	Oxidative phosphorylation (ko00190);; Parkinson's disease (ko05012)	[C]	Energy production and conversion	NADH dehydrogenase	NADH-ubiquinone oxidoreductase chain 4 OS=Ovis aries OX=9940 GN=MT-ND4 PE=1 SV=1	C	Energy production and conversion	NADH dehydrogenase subunit 4 (mitochondrion) [Ovis aries]
Ovis_aries_newGene_9258		--	--	--	--	--	[R]	General function prediction only	Retroviral aspartyl protease;; Gag P30 core shell protein;; ENV polyprotein (coat polyprotein);; Matrix protein (MA), p15;; ENV polyprotein (coat polyprotein);; ENV polyprotein (coat polyprotein);; ENV polyprotein (coat polyprotein)	Syncytin-1 OS=Pongo pygmaeus OX=9600 GN=ERVW-1 PE=3 SV=1	S	Function unknown	PREDICTED: uncharacterized protein LOC108636591 [Capra hircus]
Ovis_aries_newGene_9718		--	--	Biological Process: detection of chemical stimulus involved in sensory perception of bitter taste (GO:0001580);; Biological Process: regulation of cytokine-mediated signaling pathway (GO:0001959);; Molecular Function: RNA binding (GO:0003723);; Molecular Function: metalloendopeptidase activity (GO:0004222);; Molecular Function: G-protein coupled receptor activity (GO:0004930);; Molecular Function…	K08474|5.29452e-23|bta:664647|K08474 taste receptor type 2 | (RefSeq) T2R65A; bitter taste receptor Bota-T2R65A	--	--	--	--	--	--	--	bitter taste receptor Bota-T2R65A [Bos taurus]

## Sheet: black
COG_class	COG_class_annotation	GO_annotation	KEGG_annotation	KEGG_pathway_annotation	KOG_class	KOG_class_annotation	Pfam_annotation	Swiss-Prot_annotation	eggNOG_class	eggNOG_class_annotation	NR_annotation
gene-ABRACL	--	--	--	--	--	[S]	Function unknown	Costars	Costars family protein ABRACL OS=Bos taurus OX=9913 GN=ABRACL PE=3 SV=1	S	Function unknown	PREDICTED: costars family protein ABRACL [Ursus maritimus]
gene-CD24	--	--	Biological Process: response to hypoxia (GO:0001666);; Biological Process: regulation of cytokine-mediated signaling pathway (GO:0001959);; Biological Process: response to molecule of bacterial origin (GO:0002237);; Biological Process: pre-B cell differentiation (GO:0002329);; Biological Process: leukocyte migration involved in inflammatory response (GO:0002523);; Biological Process: positive reg…	K06469|1.53124e-23|pon:100444956|K06469 CD24 antigen | (RefSeq) CD24; CD24 molecule	Hematopoietic cell lineage (ko04640)	--	--	CD24 protein	--	--	--	hypothetical protein Celaphus_00018899, partial [Cervus elaphus hippelaphus]
gene-CRCT1	--	--	--	--	--	--	--	Cysteine-rich C-terminal 1 family	--	--	--	--
gene-LOC101110524	--	--	Cellular Component: extracellular region (GO:0005576);; Biological Process: negative regulation of peptidase activity (GO:0010466);; Molecular Function: peptidase inhibitor activity (GO:0030414);;	--	--	[W]	Extracellular structures	WAP-type (Whey Acidic Protein) 'four-disulfide core'	WAP four-disulfide core domain protein 18 OS=Bos taurus OX=9913 GN=WFDC18 PE=3 SV=1	--	--	PREDICTED: WAP four-disulfide core domain protein 18-like [Ovis aries musimon]
gene-LOC101117184	--	--	--	--	--	--	--	Metallothionein	--	--	--	PREDICTED: keratin-associated protein 5-2-like [Bos indicus]
gene-LOC101120001	--	--	Cellular Component: intracellular ribonucleoprotein complex (GO:0030529);;	--	--	--	--	Sushi repeat (SCR repeat)	Apolipoprotein R OS=Sus scrofa OX=9823 GN=APOR PE=1 SV=1	--	--	PREDICTED: apolipoprotein R-like isoform X1 [Ovis aries]
gene-LOC101121728	--	--	--	--	--	--	--	Late cornified envelope	--	--	--	--
gene-LOC105604529	--	--	Cellular Component: integral component of membrane (GO:0016021);;	--	--	--	--	CLLAC-motif containing domain	--	--	--	PREDICTED: uncharacterized protein LOC108633810 isoform X1 [Capra hircus]
gene-LOC114108702	--	--	--	--	--	--	--	Small proline-rich 2	--	--	--	PREDICTED: uncharacterized protein LOC105001269 [Bison bison bison]
gene-LOC114110633	--	--	--	--	--	--	--	Interleukin 32	--	--	--	PREDICTED: uncharacterized protein LOC105604851 isoform X2 [Ovis aries musimon]
gene-LOC114113211	--	--	--	--	--	--	--	Small proline-rich 2	--	--	--	--
gene-LOC114113213	--	--	--	--	--	--	--	Small proline-rich 2	--	--	--	--
gene-LOC114114876	--	--	--	--	--	--	--	--	--	--	--	hypothetical protein Celaphus_00006220, partial [Cervus elaphus hippelaphus]
gene-LOC114116903	--	--	--	--	--	--	--	Small proline-rich 2	--	--	--	--
gene-LOC114116921	--	--	Cellular Component: extracellular region (GO:0005576);; Biological Process: negative regulation of peptidase activity (GO:0010466);; Molecular Function: peptidase inhibitor activity (GO:0030414);;	--	--	[W]	Extracellular structures	WAP-type (Whey Acidic Protein) 'four-disulfide core'	WAP four-disulfide core domain protein 18 OS=Bos taurus OX=9913 GN=WFDC18 PE=3 SV=1	--	--	PREDICTED: WAP four-disulfide core domain protein 18-like [Pantholops hodgsonii]
gene-LOC443313	--	--	--	--	--	--	--	Small proline-rich 2	--	--	--	--
gene-TMEM265	--	--	--	--	--	--	--	Interferon-induced transmembrane protein	--	--	--	transmembrane protein 265 [Bos taurus]
Ovis_aries_newGene_10116	--	--	Molecular Function: nucleic acid binding (GO:0003676);; Molecular Function: RNA-directed DNA polymerase activity (GO:0003964);; Cellular Component: intracellular (GO:0005622);; Cellular Component: fascia adherens (GO:0005916);; Biological Process: RNA-dependent DNA biosynthetic process (GO:0006278);; Biological Process: regulation of transcription, DNA-templated (GO:0006355);; Molecular Function:…	K09228|8.1641e-48|bta:100138479|K09228 KRAB domain-containing zinc finger protein | (RefSeq) zinc finger protein 510	--	--	--	Reverse transcriptase (RNA-dependent DNA polymerase)	--	--	--	Putative uncharacterized transposon-derived protein F52C9.6, partial [Bos mutus]
Ovis_aries_newGene_10522	--	--	Molecular Function: protein binding (GO:0005515);; Biological Process: cell adhesion (GO:0007155);; Biological Process: regulation of heart contraction (GO:0008016);; Biological Process: cellular process (GO:0009987);; Biological Process: single-organism process (GO:0044699);;	K09228|1.00947e-56|bta:100138479|K09228 KRAB domain-containing zinc finger protein | (RefSeq) zinc finger protein 510	--	--	--	--	--	--	--	Putative uncharacterized transposon-derived protein F52C9.6, partial [Bos mutus]
Ovis_aries_newGene_1516	--	--	--	--	--	--	--	Small proline-rich 2	--	--	--	--
Ovis_aries_newGene_1559	--	--	--	--	--	--	--	Small proline-rich 2	--	--	--	--
Ovis_aries_newGene_1565	--	--	--	--	--	--	--	Small proline-rich 2	--	--	--	--
Ovis_aries_newGene_1592	--	--	--	--	--	--	--	--	--	--	--	TPA: hypothetical protein BOS_20 [Bos taurus]
Ovis_aries_newGene_1596	--	--	--	K01230|1.07088e-06|tup:102475708|K01230 mannosyl-oligosaccharide alpha-1,2-mannosidase [EC:3.2.1.113] | (RefSeq) MAN1A1; mannosidase alpha class 1A member 1	N-Glycan biosynthesis (ko00510);; Protein processing in endoplasmic reticulum (ko04141)	--	--	--	--	--	--	PREDICTED: mannosyl-oligosaccharide 1,2-alpha-mannosidase IA [Bison bison bison]
Ovis_aries_newGene_1599	--	--	Molecular Function: ion channel activity (GO:0005216);; Cellular Component: membrane (GO:0016020);; Biological Process: ion transmembrane transport (GO:0034220);;	--	--	--	--	--	--	--	--	TPA: hypothetical protein BOS_2881 [Bos taurus]
Ovis_aries_newGene_1603	--	--	--	--	--	--	--	--	--	--	--	TPA: hypothetical protein BOS_2881 [Bos taurus]
Ovis_aries_newGene_1612	--	--	--	--	--	--	--	Small proline-rich 2	--	--	--	PREDICTED: uncharacterized protein LOC105001269 [Bison bison bison]
Ovis_aries_newGene_1623	--	--	--	--	--	--	--	--	--	--	--	TPA: hypothetical protein BOS_2881 [Bos taurus]
Ovis_aries_newGene_1630	--	--	--	--	--	--	--	--	--	--	--	TPA: hypothetical protein BOS_2881 [Bos taurus]
Ovis_aries_newGene_2842	--	--	--	--	--	--	--	--	--	--	--	PREDICTED: uncharacterized protein LOC105605488 [Ovis aries]
Ovis_aries_newGene_2982	--	--	Cellular Component: extracellular region (GO:0005576);; Biological Process: negative regulation of peptidase activity (GO:0010466);; Molecular Function: peptidase inhibitor activity (GO:0030414);;	--	--	[W]	Extracellular structures	--	WAP four-disulfide core domain protein 18 OS=Bos taurus OX=9913 GN=WFDC18 PE=3 SV=1	--	--	PREDICTED: WAP four-disulfide core domain protein 18-like [Pantholops hodgsonii]
Ovis_aries_newGene_3016	--	--	Molecular Function: transcription factor activity, sequence-specific DNA binding (GO:0003700);; Biological Process: actin filament organization (GO:0007015);; Biological Process: cellular component assembly (GO:0022607);; Cellular Component: extracellular matrix (GO:0031012);; Cellular Component: intracellular membrane-bounded organelle (GO:0043231);; Molecular Function: transcription regulatory …	K14211|5.05213e-09|oas:101111152|K14211 elastin | (RefSeq) ELN; elastin	Protein digestion and absorption (ko04974)	--	--	--	--	--	--	hypothetical protein M91_09570, partial [Bos mutus]
Ovis_aries_newGene_3568	--	--	Biological Process: detection of chemical stimulus involved in sensory perception of bitter taste (GO:0001580);; Molecular Function: nucleic acid binding (GO:0003676);; Molecular Function: G-protein coupled receptor activity (GO:0004930);; Cellular Component: intracellular (GO:0005622);; Cellular Component: fascia adherens (GO:0005916);; Biological Process: regulation of transcription, DNA-templa…	K09228|2.1955e-62|bta:100138479|K09228 KRAB domain-containing zinc finger protein | (RefSeq) zinc finger protein 510	--	--	--	--	--	--	--	reverse transcriptase-like [Bos taurus]
Ovis_aries_newGene_4238	--	--	Biological Process: cellular macromolecule biosynthetic process (GO:0034645);; Biological Process: nucleobase-containing compound biosynthetic process (GO:0034654);; Biological Process: nucleic acid metabolic process (GO:0090304);;	--	--	--	--	--	--	--	--	PREDICTED: uncharacterized protein LOC101122718 isoform X3 [Ovis aries]
Ovis_aries_newGene_4239	--	--	--	--	--	--	--	--	--	--	--	PREDICTED: uncharacterized protein LOC101122718 isoform X3 [Ovis aries]
Ovis_aries_newGene_4472	--	--	--	K04614|1.19398e-11|bta:107131468|K04614 vomeronasal1 receptor | (RefSeq) vomeronasal type-1 receptor 4-like	--	--	--	--	Mediator of RNA polymerase II transcription subunit 30 OS=Bos taurus OX=9913 GN=MED30 PE=2 SV=1	--	--	PREDICTED: LOW QUALITY PROTEIN: vomeronasal type-1 receptor 4-like [Bos taurus]
Ovis_aries_newGene_4683	--	--	Cellular Component: integral component of membrane (GO:0016021);; Cellular Component: viral envelope (GO:0019031);;	--	--	--	--	--	--	--	--	PREDICTED: endogenous retrovirus group PABLB member 1 Env polyprotein-like [Bos indicus]
Ovis_aries_newGene_5394	--	--	--	--	--	--	--	Immunoglobulin V-set domain;; Immunoglobulin domain;; Immunoglobulin I-set domain	Ig kappa chain V region 3547 OS=Oryctolagus cuniculus OX=9986 PE=1 SV=1	--	--	immunoglobulin lambda-6c light chain variable region, partial [Ovis aries]
Ovis_aries_newGene_5976	--	--	Cellular Component: integral component of membrane (GO:0016021);; Molecular Function: RNA binding (GO:0044822);;	--	--	--	--	Fibronectin type III domain	Fibronectin type-III domain-containing protein 3A OS=Pongo abelii OX=9601 GN=FNDC3A PE=2 SV=1	--	--	PREDICTED: fibronectin type III domain-containing protein 3B isoform X2 [Bos taurus]
Ovis_aries_newGene_7586	--	--	--	--	--	--	--	--	--	--	--	PREDICTED: uncharacterized protein LOC106007143 [Mustela putorius furo]
Ovis_aries_newGene_8160	--	--	Biological Process: detection of chemical stimulus involved in sensory perception of bitter taste (GO:0001580);; Molecular Function: metalloendopeptidase activity (GO:0004222);; Molecular Function: G-protein coupled receptor activity (GO:0004930);; Molecular Function: ion channel activity (GO:0005216);; Molecular Function: ATP binding (GO:0005524);; Cellular Component: extracellular space (GO:000…	K08474|4.36597e-32|bom:102286375|K08474 taste receptor type 2 | (RefSeq) taste receptor type 2 member 42	Taste transduction (ko04742)	--	--	--	--	--	--	PREDICTED: taste receptor type 2 member 42, partial [Bos mutus]
Ovis_aries_newGene_9186	--	--	--	K12669|5.20347e-28|chx:102171951|K12669 oligosaccharyltransferase complex subunit gamma | (RefSeq) TUSC3; tumor suppressor candidate 3	N-Glycan biosynthesis (ko00510);; Protein processing in endoplasmic reticulum (ko04141)	--	--	--	--	--	--	PREDICTED: uncharacterized protein LOC106991275 [Ovis aries musimon]
Ovis_aries_newGene_97	--	--	Molecular Function: nucleic acid binding (GO:0003676);; Cellular Component: fascia adherens (GO:0005916);; Biological Process: regulation of transcription, DNA-templated (GO:0006355);; Biological Process: intracellular protein transport (GO:0006886);; Molecular Function: beta-catenin binding (GO:0008013);; Cellular Component: integral component of membrane (GO:0016021);; Cellular Component: Golgi…	--	--	--	--	--	--	--	--	reverse transcriptase-like [Bos taurus]
gene-AIF1	--	--	Cellular Component: phagocytic cup (GO:0001891);; Molecular Function: calcium ion binding (GO:0005509);; Cellular Component: nucleus (GO:0005634);; Cellular Component: cytosol (GO:0005829);; Cellular Component: actin filament (GO:0005884);; Biological Process: phagocytosis, engulfment (GO:0006911);; Biological Process: inflammatory response (GO:0006954);; Biological Process: Rac protein signal tr…	K18617|1.88065e-87|oas:101121889|K18617 allograft inflammatory factor 1 | (RefSeq) AIF1; allograft inflammatory factor 1	--	[T]	Signal transduction mechanisms	--	Allograft inflammatory factor 1 OS=Bos taurus OX=9913 GN=AIF1 PE=2 SV=1	A	RNA processing and modification	PREDICTED: allograft inflammatory factor 1 isoform X4 [Ovis aries]
gene-CFP	--	--	Cellular Component: extracellular matrix (GO:0031012);;	K15412|0|oas:101114678|K15412 complement factor properdin | (RefSeq) CFP; complement factor properdin	Herpes simplex infection (ko05168)	[RP]	General function prediction only;; Inorganic ion transport and metabolism	Thrombospondin type 1 domain	Properdin OS=Pongo abelii OX=9601 GN=CFP PE=2 SV=1	A	RNA processing and modification	PREDICTED: properdin [Ovis aries musimon]
gene-LOC101116991	--	--	Molecular Function: nucleic acid binding (GO:0003676);; Molecular Function: endonuclease activity (GO:0004519);; Molecular Function: ribonuclease activity (GO:0004540);; Cellular Component: lysosome (GO:0005764);; Cellular Component: extracellular exosome (GO:0070062);; Biological Process: RNA phosphodiester bond hydrolysis (GO:0090501);;	--	--	--	--	Pancreatic ribonuclease	Ribonuclease K6 OS=Bos taurus OX=9913 GN=RNASE6 PE=1 SV=3	A	RNA processing and modification	PREDICTED: ribonuclease K6-like [Capra hircus]
gene-LOC114112996	--	--	Biological Process: nuclear-transcribed mRNA catabolic process, nonsense-mediated decay (GO:0000184);; Biological Process: mRNA processing (GO:0006397);; Biological Process: RNA splicing (GO:0008380);; Cellular Component: exon-exon junction complex (GO:0035145);; Molecular Function: RNA binding (GO:0044822);; Biological Process: mRNA transport (GO:0051028);; Cellular Component: catalytic step 2 s…	K12877|1.20004e-103|tup:102484886|K12877 protein mago nashi | (RefSeq) MAGOH; mago homolog, exon junction complex core component	RNA transport (ko03013);; mRNA surveillance pathway (ko03015);; Spliceosome (ko03040)	[A]	RNA processing and modification	Mago nashi protein	Protein mago nashi homolog 2 OS=Bos taurus OX=9913 GN=MAGOHB PE=2 SV=1	A	RNA processing and modification	hypothetical protein M91_12348, partial [Bos mutus]
gene-NCF1	--	--	Cellular Component: cytosol (GO:0005829);; Biological Process: protein targeting to membrane (GO:0006612);; Molecular Function: superoxide-generating NADPH oxidase activity (GO:0016175);; Molecular Function: SH3 domain binding (GO:0017124);; Cellular Component: extrinsic component of membrane (GO:0019898);; Biological Process: superoxide anion generation (GO:0042554);; Cellular Component: NADPH o…	K08011|0|oas:780489|K08011 neutrophil cytosolic factor 1 | (RefSeq) NCF1; neutrophil cytosolic factor 1	Chemokine signaling pathway (ko04062);; Phagosome (ko04145);; Osteoclast differentiation (ko04380);; Fc gamma R-mediated phagocytosis (ko04666);; Leukocyte transendothelial migration (ko04670);; Leishmaniasis (ko05140)	[C]	Energy production and conversion	SH3 domain;; Variant SH3 domain;; SH3 terminal domain of 2nd SH3 on Neutrophil cytosol factor 1;; NADPH oxidase subunit p47Phox, C terminal domain;; Variant SH3 domain;; PX domain	Neutrophil cytosol factor 1 OS=Bos taurus OX=9913 GN=NCF1 PE=2 SV=1	A	RNA processing and modification	PREDICTED: neutrophil cytosol factor 1 [Ovis aries musimon]
gene-TNFAIP8L2	--	--	Cellular Component: cytoplasm (GO:0005737);; Biological Process: innate immune response (GO:0045087);; Biological Process: negative regulation of inflammatory response (GO:0050728);; Biological Process: negative regulation of T cell activation (GO:0050868);;	--	--	--	--	Domain of unknown function (DUF758)	Tumor necrosis factor alpha-induced protein 8-like protein 2 OS=Bos taurus OX=9913 GN=TNFAIP8L2 PE=2 SV=1	A	RNA processing and modification	tumor necrosis factor alpha-induced protein 8-like protein 2 [Bos taurus]
gene-XAF1	--	--	Cellular Component: nucleus (GO:0005634);; Cellular Component: mitochondrion (GO:0005739);; Biological Process: apoptotic process (GO:0006915);; Molecular Function: zinc ion binding (GO:0008270);; Biological Process: response to interferon-beta (GO:0035456);;	--	--	--	--	--	XIAP-associated factor 1 OS=Bos taurus OX=9913 GN=XAF1 PE=2 SV=2	A	RNA processing and modification	PREDICTED: XIAP-associated factor 1 isoform X2 [Ovis aries]
gene-KRT23	--	--	Molecular Function: structural molecule activity (GO:0005198);; Cellular Component: intermediate filament (GO:0005882);;	K07604|0|oas:101111379|K07604 type I keratin, acidic | (RefSeq) KRT23; keratin 23	--	--	--	Intermediate filament protein	Keratin, type I cytoskeletal 17 OS=Pan troglodytes OX=9598 GN=KRT17 PE=2 SV=1	B	Chromatin structure and dynamics	PREDICTED: keratin, type I cytoskeletal 23 isoform X1 [Ovis aries musimon]
gene-LOC101111915	--	--	Cellular Component: nucleosome (GO:0000786);; Molecular Function: DNA binding (GO:0003677);; Cellular Component: nucleus (GO:0005634);; Molecular Function: protein heterodimerization activity (GO:0046982);;	K11252|7.86251e-56|rno:306969|K11252 histone H2B | (RefSeq) Hist1h2bf, Hist1h2bp; histone cluster 1, H2bf	Alcoholism (ko05034);; Viral carcinogenesis (ko05203);; Systemic lupus erythematosus (ko05322)	[B]	Chromatin structure and dynamics	Core histone H2A/H2B/H3/H4;; Histone-like transcription factor (CBF/NF-Y) and archaeal histone	Histone H2B type 1 OS=Pongo abelii OX=9601 PE=2 SV=3	B	Chromatin structure and dynamics	PREDICTED: histone H2B type 2-F [Camelus bactrianus]
gene-LOC101123158	--	--	Cellular Component: nucleosome (GO:0000786);; Molecular Function: DNA binding (GO:0003677);; Cellular Component: nucleus (GO:0005634);; Biological Process: nucleosome assembly (GO:0006334);;	K11275|1.47664e-29|chx:106501755|K11275 histone H1/5 | (RefSeq) histone H1.5	--	[B]	Chromatin structure and dynamics	linker histone H1 and H5 family	Histone H1.3 OS=Oryctolagus cuniculus OX=9986 PE=1 SV=1	B	Chromatin structure and dynamics	PREDICTED: histone H1.5 [Manis javanica]
gene-ASF1B	--	--	Cellular Component: nuclear chromatin (GO:0000790);; Cellular Component: nucleoplasm (GO:0005654);; Biological Process: DNA replication-dependent nucleosome assembly (GO:0006335);; Biological Process: DNA replication-independent nucleosome assembly (GO:0006336);; Biological Process: regulation of transcription, DNA-templated (GO:0006355);; Molecular Function: histone binding (GO:0042393);; Cellul…	K10753|3.77874e-125|oas:101123293|K10753 histone chaperone ASF1 | (RefSeq) ASF1B; anti-silencing function 1B histone chaperone	--	[KB]	Transcription;; Chromatin structure and dynamics	ASF1 like histone chaperone	Histone chaperone ASF1B OS=Bos taurus OX=9913 GN=ASF1B PE=2 SV=1	BK	Chromatin structure and dynamics;; Transcription	PREDICTED: histone chaperone ASF1B [Ovis aries]
gene-LOC114108777	[C]	Energy production and conversion	Cellular Component: nucleus (GO:0005634);; Cellular Component: mitochondrial intermembrane space (GO:0005758);; Cellular Component: cytosol (GO:0005829);; Biological Process: mitochondrial electron transport, ubiquinol to cytochrome c (GO:0006122);; Biological Process: mitochondrial electron transport, cytochrome c to oxygen (GO:0006123);; Molecular Function: heme binding (GO:0020037);; Biologica…	K08738|1.12839e-69|ssc:100170131|K08738 cytochrome c | (RefSeq) CYCS, CYC; cytochrome c, somatic	Sulfur metabolism (ko00920);; Platinum drug resistance (ko01524);; p53 signaling pathway (ko04115);; Apoptosis (ko04210);; Apoptosis - multiple species (ko04215);; Non-alcoholic fatty liver disease (NAFLD) (ko04932);; Alzheimer's disease (ko05010);; Parkinson's disease (ko05012);; Amyotrophic lateral sclerosis (ALS) (ko05014);; Huntington's disease (ko05016);; Legionellosis (ko05134);; Toxoplasmo…	[C]	Energy production and conversion	Cytochrome c;; Cytochrome C oxidase, cbb3-type, subunit III	Cytochrome c OS=Ovis aries OX=9940 GN=CYCS PE=1 SV=2	C	Energy production and conversion	cytochrome c-like [Physeter catodon]
gene-LOC114115283	[R]	General function prediction only	Molecular Function: zinc ion binding (GO:0008270);; Molecular Function: oxidoreductase activity (GO:0016491);; Biological Process: oxidation-reduction process (GO:0055114);;	K13952|0|phd:102321573|K13952 alcohol dehydrogenase 6 [EC:1.1.1.1] | (RefSeq) ADH6; alcohol dehydrogenase 6 (class V)	Glycolysis / Gluconeogenesis (ko00010);; Fatty acid degradation (ko00071);; Tyrosine metabolism (ko00350);; Retinol metabolism (ko00830);; Metabolism of xenobiotics by cytochrome P450 (ko00980);; Drug metabolism - cytochrome P450 (ko00982);; Chemical carcinogenesis (ko05204)	[Q]	Secondary metabolites biosynthesis, transport and catabolism	Zinc-binding dehydrogenase;; Alcohol dehydrogenase GroES-like domain	Alcohol dehydrogenase 6 OS=Pongo abelii OX=9601 GN=ADH6 PE=2 SV=1	C	Energy production and conversion	PREDICTED: alcohol dehydrogenase 6-like isoform X2 [Ovis aries musimon]
Ovis_aries_newGene_3711	[C]	Energy production and conversion	Cellular Component: mitochondrial respiratory chain complex I (GO:0005747);; Molecular Function: NADH dehydrogenase (ubiquinone) activity (GO:0008137);; Cellular Component: integral component of membrane (GO:0016021);; Biological Process: ATP synthesis coupled electron transport (GO:0042773);;	K03883|0|oas:808258|K03883 NADH-ubiquinone oxidoreductase chain 5 [EC:1.6.5.3] | (RefSeq) ND5; NADH dehydrogenase subunit 5	Oxidative phosphorylation (ko00190);; Parkinson's disease (ko05012)	[C]	Energy production and conversion	NADH-ubiquinone/plastoquinone oxidoreductase chain 4L;; NADH-ubiquinone/plastoquinone oxidoreductase chain 6;; Cytochrome c oxidase subunit III	NADH-ubiquinone oxidoreductase chain 5 OS=Ovis aries OX=9940 GN=MT-ND5 PE=1 SV=1	C	Energy production and conversion	NADH dehydrogenase subunit 5 [Ovis aries]
Ovis_aries_newGene_8815	[C]	Energy production and conversion	Molecular Function: cytochrome-c oxidase activity (GO:0004129);; Molecular Function: peroxidase activity (GO:0004601);; Molecular Function: prostaglandin-endoperoxide synthase activity (GO:0004666);; Molecular Function: iron ion binding (GO:0005506);; Cellular Component: nucleus (GO:0005634);; Cellular Component: mitochondrial respiratory chain complex IV (GO:0005751);; Cellular Component: endopl…	K02256|0|oas:808251|K02256 cytochrome c oxidase subunit 1 [EC:1.9.3.1] | (RefSeq) COX1, COI; cytochrome c oxidase subunit I	Oxidative phosphorylation (ko00190);; Cardiac muscle contraction (ko04260);; Non-alcoholic fatty liver disease (NAFLD) (ko04932);; Alzheimer's disease (ko05010);; Parkinson's disease (ko05012);; Huntington's disease (ko05016)	[C]	Energy production and conversion	NADH-ubiquinone/plastoquinone oxidoreductase chain 4L;; NADH-ubiquinone/plastoquinone oxidoreductase chain 6;; NADH dehydrogenase;; Cytochrome c oxidase subunit III;; Cytochrome C oxidase subunit II, transmembrane domain;; NADH-ubiquinone/plastoquinone oxidoreductase chain 6;; NADH dehydrogenase subunit 5 C-terminus	Cytochrome c oxidase subunit 1 OS=Ovis aries OX=9940 GN=MT-CO1 PE=1 SV=1	C	Energy production and conversion	cytochrome c oxidase subunit I (mitochondrion) [Tragelaphus scriptus]
gene-SQLE	[HC]	Coenzyme transport and metabolism;; Energy production and conversion	Molecular Function: squalene monooxygenase activity (GO:0004506);; Cellular Component: integral component of membrane (GO:0016021);; Molecular Function: flavin adenine dinucleotide binding (GO:0050660);; Biological Process: oxidation-reduction process (GO:0055114);;	K00511|0|phd:102342379|K00511 squalene monooxygenase [EC:1.14.14.17] | (RefSeq) SQLE; squalene epoxidase	Steroid biosynthesis (ko00100)	[I]	Lipid transport and metabolism	Squalene epoxidase;; FAD binding domain;; FAD dependent oxidoreductase;; NAD(P)-binding Rossmann-like domain;; Pyridine nucleotide-disulphide oxidoreductase;; FAD binding domain	--	CH	Energy production and conversion;; Coenzyme transport and metabolism	squalene monooxygenase [Ovis aries]
gene-MND1	--	--	Molecular Function: DNA binding (GO:0003677);; Cellular Component: nucleus (GO:0005634);; Biological Process: DNA recombination (GO:0006310);; Biological Process: meiotic cell cycle (GO:0051321);;	--	--	[DR]	Cell cycle control, cell division, chromosome partitioning;; General function prediction only	Mnd1 family	Meiotic nuclear division protein 1 homolog OS=Bos taurus OX=9913 GN=MND1 PE=2 SV=1	D	Cell cycle control, cell division, chromosome partitioning	PREDICTED: meiotic nuclear division protein 1 homolog isoform X3 [Ovis aries musimon]
gene-HERC6	[DZ]	Cell cycle control, cell division, chromosome partitioning;; Cytoskeleton	Biological Process: hematopoietic progenitor cell differentiation (GO:0002244);; Molecular Function: ubiquitin-protein transferase activity (GO:0004842);; Cellular Component: nucleus (GO:0005634);; Cellular Component: cytoplasm (GO:0005737);; Molecular Function: ligase activity (GO:0016874);; Biological Process: protein ubiquitination involved in ubiquitin-dependent protein catabolic process (GO:…	--	--	[O]	Posttranslational modification, protein turnover, chaperones	HECT-domain (ubiquitin-transferase);; Regulator of chromosome condensation (RCC1) repeat;; Regulator of chromosome condensation (RCC1) repeat	Probable E3 ubiquitin-protein ligase HECTD2 OS=Pongo abelii OX=9601 GN=HECTD2 PE=2 SV=1	DZ	Cell cycle control, cell division, chromosome partitioning;; Cytoskeleton	PREDICTED: probable E3 ubiquitin-protein ligase HERC6 isoform X1 [Capra hircus]
gene-SEPT1	--	--	Molecular Function: GTP binding (GO:0005525);; Cellular Component: cytoplasm (GO:0005737);; Cellular Component: microtubule organizing center (GO:0005815);; Biological Process: spindle assembly involved in female meiosis (GO:0007056);; Cellular Component: midbody (GO:0030496);; Biological Process: cell division (GO:0051301);; Biological Process: meiotic metaphase plate congression (GO:0051311);; …	K13737|0|phd:102343265|K13737 septin 1 | (RefSeq) SEPT1; septin 1	Bacterial invasion of epithelial cells (ko05100)	[DZU]	Cell cycle control, cell division, chromosome partitioning;; Cytoskeleton;; Intracellular trafficking, secretion, and vesicular transport	Septin;; RsgA GTPase;; 50S ribosome-binding GTPase;; Elongation factor Tu GTP binding domain	Septin-1 OS=Bos taurus OX=9913 GN=SEPT1 PE=2 SV=1	DZ	Cell cycle control, cell division, chromosome partitioning;; Cytoskeleton	septin-1 isoform X2 [Odocoileus virginianus texanus]
gene-CPZ	[O]	Posttranslational modification, protein turnover, chaperones	Molecular Function: metallocarboxypeptidase activity (GO:0004181);; Molecular Function: serine-type carboxypeptidase activity (GO:0004185);; Cellular Component: extracellular space (GO:0005615);; Biological Process: peptide metabolic process (GO:0006518);; Molecular Function: zinc ion binding (GO:0008270);; Biological Process: protein processing (GO:0016485);; Cellular Component: extracellular ex…	K13022|0|bta:537837|K13022 carboxypeptidase Z [EC:3.4.17.-] | (RefSeq) CPZ; carboxypeptidase Z	--	[R]	General function prediction only	Zinc carboxypeptidase;; Fz domain;; Carboxypeptidase regulatory-like domain	Carboxypeptidase E OS=Pan troglodytes OX=9598 GN=CPE PE=2 SV=1	E	Amino acid transport and metabolism	PREDICTED: carboxypeptidase Z isoform X2 [Ovis aries musimon]
gene-LOC101112084	[E]	Amino acid transport and metabolism	Molecular Function: L-ornithine transmembrane transporter activity (GO:0000064);; Cellular Component: integral component of plasma membrane (GO:0005887);; Molecular Function: arginine transmembrane transporter activity (GO:0015181);; Molecular Function: L-lysine transmembrane transporter activity (GO:0015189);; Molecular Function: antiporter activity (GO:0015297);; Biological Process: L-ornithine…	K13865|0|oas:101112084|K13865 solute carrier family 7 (cationic amino acid transporter), member 3 | (RefSeq) cationic amino acid transporter 3-like	--	[E]	Amino acid transport and metabolism	Amino acid permease;; Amino acid permease;; C-terminus of AA_permease	Cationic amino acid transporter 2 OS=Sus scrofa OX=9823 GN=SLC7A2 PE=2 SV=1	E	Amino acid transport and metabolism	PREDICTED: cationic amino acid transporter 3-like isoform X2 [Ovis aries musimon]
gene-LOC101112287	[E]	Amino acid transport and metabolism	Biological Process: spermine biosynthetic process (GO:0006597);; Molecular Function: spermine synthase activity (GO:0016768);; Cellular Component: extracellular exosome (GO:0070062);;	K00802|0|oas:101112287|K00802 spermine synthase [EC:2.5.1.22] | (RefSeq) spermine synthase	Cysteine and methionine metabolism (ko00270);; Arginine and proline metabolism (ko00330);; beta-Alanine metabolism (ko00410);; Glutathione metabolism (ko00480)	[E]	Amino acid transport and metabolism	Spermine/spermidine synthase domain;; Spermidine synthase tetramerisation domain	Spermine synthase OS=Bos taurus OX=9913 GN=SMS PE=2 SV=1	E	Amino acid transport and metabolism	PREDICTED: spermine synthase isoform X2 [Ovis aries musimon]
gene-SDS	[E]	Amino acid transport and metabolism	Molecular Function: L-serine ammonia-lyase activity (GO:0003941);; Molecular Function: L-threonine ammonia-lyase activity (GO:0004794);; Cellular Component: mitochondrion (GO:0005739);; Biological Process: gluconeogenesis (GO:0006094);; Biological Process: L-serine catabolic process (GO:0006565);; Molecular Function: pyridoxal phosphate binding (GO:0030170);; Molecular Function: protein homodimer…	K17989|0|oas:101112348|K17989 L-serine/L-threonine ammonia-lyase [EC:4.3.1.17 4.3.1.19] | (RefSeq) SDS; serine dehydratase	Glycine, serine and threonine metabolism (ko00260);; Cysteine and methionine metabolism (ko00270);; Valine, leucine and isoleucine biosynthesis (ko00290);; Carbon metabolism (ko01200);; Biosynthesis of amino acids (ko01230)	[E]	Amino acid transport and metabolism	Pyridoxal-phosphate dependent enzyme	L-serine dehydratase/L-threonine deaminase OS=Bos taurus OX=9913 GN=SDS PE=2 SV=1	E	Amino acid transport and metabolism	PREDICTED: L-serine dehydratase/L-threonine deaminase [Ovis aries musimon]
gene-SLC14A1	[E]	Amino acid transport and metabolism	Molecular Function: water transmembrane transporter activity (GO:0005372);; Cellular Component: nucleolus (GO:0005730);; Cellular Component: integral component of plasma membrane (GO:0005887);; Biological Process: water transport (GO:0006833);; Molecular Function: urea channel activity (GO:0015265);; Cellular Component: basolateral plasma membrane (GO:0016323);; Biological Process: urea transmemb…	K08716|0|phd:102335655|K08716 solute carrier family 14 (urea transporter) | (RefSeq) SLC14A1; solute carrier family 14 member 1 (Kidd blood group)	--	--	--	Urea transporter	Urea transporter 1 OS=Ovis aries OX=9940 GN=SLC14A1 PE=2 SV=1	E	Amino acid transport and metabolism	PREDICTED: urea transporter 1 isoform X1 [Ovis aries]
gene-SLC7A5	[E]	Amino acid transport and metabolism	Cellular Component: cytosol (GO:0005829);; Cellular Component: integral component of plasma membrane (GO:0005887);; Biological Process: nervous system development (GO:0007399);; Molecular Function: L-leucine transmembrane transporter activity (GO:0015190);; Molecular Function: L-phenylalanine transmembrane transporter activity (GO:0015192);; Molecular Function: L-tryptophan transmembrane transpor…	K13780|0|chx:102186985|K13780 solute carrier family 7 (L-type amino acid transporter), member 5 | (RefSeq) SLC7A5; solute carrier family 7 member 5	mTOR signaling pathway (ko04150);; Central carbon metabolism in cancer (ko05230)	[E]	Amino acid transport and metabolism	Amino acid permease;; Amino acid permease	Large neutral amino acids transporter small subunit 1 OS=Oryctolagus cuniculus OX=9986 GN=SLC7A5 PE=1 SV=1	E	Amino acid transport and metabolism	PREDICTED: large neutral amino acids transporter small subunit 1 [Capra hircus]
gene-SLC7A9	[E]	Amino acid transport and metabolism	Biological Process: amino acid transmembrane transport (GO:0003333);; Cellular Component: integral component of plasma membrane (GO:0005887);; Molecular Function: neutral amino acid transmembrane transporter activity (GO:0015175);; Molecular Function: L-cystine transmembrane transporter activity (GO:0015184);; Molecular Function: antiporter activity (GO:0015297);; Biological Process: neutral amin…	K13868|0|oas:101109558|K13868 solute carrier family 7 (L-type amino acid transporter), member 9 | (RefSeq) SLC7A9; solute carrier family 7 member 9	Protein digestion and absorption (ko04974)	[E]	Amino acid transport and metabolism	Amino acid permease;; Amino acid permease	b(0,+)-type amino acid transporter 1 OS=Oryctolagus cuniculus OX=9986 GN=SLC7A9 PE=1 SV=1	E	Amino acid transport and metabolism	PREDICTED: B(0,+)-type amino acid transporter 1 isoform X1 [Ovis aries]
gene-LOC114108623	[F]	Nucleotide transport and metabolism	Molecular Function: nucleoside diphosphate kinase activity (GO:0004550);; Molecular Function: ATP binding (GO:0005524);; Cellular Component: mitochondrion (GO:0005739);; Biological Process: nucleoside diphosphate phosphorylation (GO:0006165);; Biological Process: GTP biosynthetic process (GO:0006183);; Biological Process: UTP biosynthetic process (GO:0006228);; Biological Process: CTP biosyntheti…	K00940|7.00764e-124|oas:101112170|K00940 nucleoside-diphosphate kinase [EC:2.7.4.6] | (RefSeq) NME6; NME/NM23 nucleoside diphosphate kinase 6	Purine metabolism (ko00230);; Pyrimidine metabolism (ko00240)	[F]	Nucleotide transport and metabolism	Nucleoside diphosphate kinase	Nucleoside diphosphate kinase 7 OS=Bos taurus OX=9913 GN=NME7 PE=2 SV=1	F	Nucleotide transport and metabolism	PREDICTED: nucleoside diphosphate kinase 6 [Ovis aries]
gene-SLC28A3	[F]	Nucleotide transport and metabolism	Cellular Component: integral component of plasma membrane (GO:0005887);; Molecular Function: pyrimidine- and adenine-specific:sodium symporter activity (GO:0015389);; Molecular Function: purine-specific nucleoside:sodium symporter activity (GO:0015390);; Biological Process: pyrimidine nucleobase transport (GO:0015855);; Biological Process: purine nucleoside transmembrane transport (GO:0015860);; …	K11536|0|oas:101116798|K11536 pyrimidine nucleoside transport protein | (RefSeq) SLC28A3; solute carrier family 28 member 3	--	[FP]	Nucleotide transport and metabolism;; Inorganic ion transport and metabolism	Na+ dependent nucleoside transporter C-terminus;; Na+ dependent nucleoside transporter N-terminus;; Nucleoside recognition	Sodium/nucleoside cotransporter 1 OS=Sus scrofa OX=9823 GN=SLC28A1 PE=2 SV=1	F	Nucleotide transport and metabolism	PREDICTED: solute carrier family 28 member 3 isoform X2 [Ovis aries]
gene-HINT1	[FGR]	Nucleotide transport and metabolism;; Carbohydrate transport and metabolism;; General function prediction only	Cellular Component: histone deacetylase complex (GO:0000118);; Molecular Function: nucleotide binding (GO:0000166);; Cellular Component: cytoplasm (GO:0005737);; Cellular Component: plasma membrane (GO:0005886);; Biological Process: regulation of transcription, DNA-templated (GO:0006355);; Biological Process: purine ribonucleotide catabolic process (GO:0009154);; Molecular Function: hydrolase act…	K02503|1.48107e-95|chx:102170139|K02503 histidine triad (HIT) family protein | (RefSeq) HINT1; histidine triad nucleotide binding protein 1	--	[T]	Signal transduction mechanisms	HIT domain;; Scavenger mRNA decapping enzyme C-term binding	Histidine triad nucleotide-binding protein 1 OS=Bos taurus OX=9913 GN=HINT1 PE=1 SV=2	FG	Nucleotide transport and metabolism;; Carbohydrate transport and metabolism	PREDICTED: histidine triad nucleotide-binding protein 1 [Capra hircus]
gene-ADD2	[G]	Carbohydrate transport and metabolism	Molecular Function: structural molecule activity (GO:0005198);; Cellular Component: F-actin capping protein complex (GO:0008290);; Cellular Component: membrane (GO:0016020);; Biological Process: hemopoiesis (GO:0030097);; Molecular Function: spectrin binding (GO:0030507);; Biological Process: positive regulation of protein binding (GO:0032092);; Molecular Function: protein homodimerization activi…	K18622|0|chx:102188866|K18622 adducin | (RefSeq) ADD2; adducin 2	--	[TZ]	Signal transduction mechanisms;; Cytoskeleton	Class II Aldolase and Adducin N-terminal domain	Beta-adducin OS=Pongo abelii OX=9601 GN=ADD2 PE=2 SV=3	G	Carbohydrate transport and metabolism	PREDICTED: beta-adducin isoform X1 [Ovis aries musimon]
gene-CHI3L1	[G]	Carbohydrate transport and metabolism	Molecular Function: chitinase activity (GO:0004568);; Cellular Component: extracellular space (GO:0005615);; Cellular Component: endoplasmic reticulum (GO:0005783);; Biological Process: carbohydrate metabolic process (GO:0005975);; Biological Process: chitin catabolic process (GO:0006032);; Biological Process: apoptotic process (GO:0006915);; Biological Process: inflammatory response (GO:0006954)…	K17523|0|oas:443279|K17523 chitinase-3-like protein 1/2 | (RefSeq) CHI3L1, SPS-40; chitinase 3-like 1 (cartilage glycoprotein-39)	--	[G]	Carbohydrate transport and metabolism	Glycosyl hydrolases family 18	Chitinase-3-like protein 1 OS=Capra hircus OX=9925 GN=CHI3L1 PE=1 SV=1	G	Carbohydrate transport and metabolism	PREDICTED: chitinase-3-like protein 1 isoform X1 [Ovis aries]
gene-CHI3L2	[G]	Carbohydrate transport and metabolism	Molecular Function: chitinase activity (GO:0004568);; Cellular Component: extracellular space (GO:0005615);; Biological Process: carbohydrate metabolic process (GO:0005975);; Biological Process: chitin catabolic process (GO:0006032);; Molecular Function: chitin binding (GO:0008061);;	K17523|0|oas:101106229|K17523 chitinase-3-like protein 1/2 | (RefSeq) CHI3L2; chitinase-3-like protein 2	--	[G]	Carbohydrate transport and metabolism	Glycosyl hydrolases family 18	Chitinase-3-like protein 1 OS=Capra hircus OX=9925 GN=CHI3L1 PE=1 SV=1	G	Carbohydrate transport and metabolism	PREDICTED: chitinase-3-like protein 2 isoform X1 [Ovis aries]
gene-HK2	[G]	Carbohydrate transport and metabolism	Biological Process: cellular glucose homeostasis (GO:0001678);; Molecular Function: glucokinase activity (GO:0004340);; Molecular Function: ATP binding (GO:0005524);; Molecular Function: glucose binding (GO:0005536);; Cellular Component: mitochondrial outer membrane (GO:0005741);; Cellular Component: cytosol (GO:0005829);; Biological Process: glucose metabolic process (GO:0006006);; Biological Pr…	K00844|0|phd:102331080|K00844 hexokinase [EC:2.7.1.1] | (RefSeq) HK2; hexokinase 2	Glycolysis / Gluconeogenesis (ko00010);; Fructose and mannose metabolism (ko00051);; Galactose metabolism (ko00052);; Starch and sucrose metabolism (ko00500);; Amino sugar and nucleotide sugar metabolism (ko00520);; Butirosin and neomycin biosynthesis (ko00524);; Carbon metabolism (ko01200);; HIF-1 signaling pathway (ko04066);; Insulin signaling pathway (ko04910);; Type II diabetes mellitus (ko04…	[G]	Carbohydrate transport and metabolism	Hexokinase;; Hexokinase	Hexokinase-2 OS=Sus scrofa OX=9823 GN=HK2 PE=2 SV=1	G	Carbohydrate transport and metabolism	PREDICTED: hexokinase-2 [Ovis aries musimon]
gene-HK3	[G]	Carbohydrate transport and metabolism	Biological Process: cellular glucose homeostasis (GO:0001678);; Molecular Function: glucokinase activity (GO:0004340);; Molecular Function: ATP binding (GO:0005524);; Molecular Function: glucose binding (GO:0005536);; Cellular Component: mitochondrion (GO:0005739);; Cellular Component: cytosol (GO:0005829);; Biological Process: glycolytic process (GO:0006096);; Molecular Function: fructokinase ac…	K00844|0|oas:101119209|K00844 hexokinase [EC:2.7.1.1] | (RefSeq) HK3; hexokinase 3	Glycolysis / Gluconeogenesis (ko00010);; Fructose and mannose metabolism (ko00051);; Galactose metabolism (ko00052);; Starch and sucrose metabolism (ko00500);; Amino sugar and nucleotide sugar metabolism (ko00520);; Butirosin and neomycin biosynthesis (ko00524);; Carbon metabolism (ko01200);; HIF-1 signaling pathway (ko04066);; Insulin signaling pathway (ko04910);; Type II diabetes mellitus (ko04…	[G]	Carbohydrate transport and metabolism	Hexokinase;; Hexokinase	Hexokinase-2 OS=Sus scrofa OX=9823 GN=HK2 PE=2 SV=1	G	Carbohydrate transport and metabolism	PREDICTED: hexokinase-3 isoform X1 [Bubalus bubalis]
gene-HPSE	--	--	Cellular Component: extracellular region (GO:0005576);; Cellular Component: nucleoplasm (GO:0005654);; Cellular Component: lysosomal membrane (GO:0005765);; Biological Process: carbohydrate metabolic process (GO:0005975);; Biological Process: cell-matrix adhesion (GO:0007160);; Biological Process: positive regulation of vascular endothelial growth factor production (GO:0010575);; Biological Proce…	K07964|0|oas:101118612|K07964 heparanase [EC:3.2.1.166] | (RefSeq) HPSE; heparanase	Glycosaminoglycan degradation (ko00531);; Proteoglycans in cancer (ko05205)	--	--	Glycosyl hydrolase family 79, N-terminal domain	Heparanase OS=Bos taurus OX=9913 GN=HPSE PE=2 SV=2	G	Carbohydrate transport and metabolism	PREDICTED: heparanase isoform X1 [Ovis aries]
gene-LOC101102969	--	--	Molecular Function: lysozyme activity (GO:0003796);; Biological Process: metabolic process (GO:0008152);; Biological Process: cytolysis (GO:0019835);; Biological Process: defense response to bacterium (GO:0042742);;	K13915|6.43951e-99|oas:101102969|K13915 lysozyme C [EC:3.2.1.17] | (RefSeq) lysozyme C, tracheal isozyme	Salivary secretion (ko04970)	--	--	C-type lysozyme/alpha-lactalbumin family	Lysozyme C, tracheal isozyme OS=Bos taurus OX=9913 PE=2 SV=1	G	Carbohydrate transport and metabolism	PREDICTED: lysozyme C, tracheal isozyme [Ovis aries]
gene-LOC443320	--	--	Molecular Function: lysozyme activity (GO:0003796);; Cellular Component: extracellular region (GO:0005576);; Biological Process: digestion (GO:0007586);; Biological Process: metabolic process (GO:0008152);; Biological Process: cytolysis (GO:0019835);; Biological Process: defense response to bacterium (GO:0042742);;	K13915|4.104e-104|oas:443320|K13915 lysozyme C [EC:3.2.1.17] | (RefSeq) lysozyme C-1-like	Salivary secretion (ko04970)	--	--	C-type lysozyme/alpha-lactalbumin family	Lysozyme C-1 OS=Ovis aries OX=9940 PE=2 SV=2	G	Carbohydrate transport and metabolism	lysozyme C-1 precursor [Ovis aries]
gene-LYZ	--	--	Molecular Function: lysozyme activity (GO:0003796);; Cellular Component: extracellular region (GO:0005576);; Biological Process: metabolic process (GO:0008152);; Biological Process: cytolysis (GO:0019835);; Biological Process: defense response to bacterium (GO:0042742);;	K13915|2.58857e-98|chx:100860864|K13915 lysozyme C [EC:3.2.1.17] | (RefSeq) S-LZ, LYZ, S-LYZ, TGTLyz, lysozyme; serum lysozyme	Salivary secretion (ko04970)	--	--	C-type lysozyme/alpha-lactalbumin family	Lysozyme C, non-stomach isozyme OS=Bos taurus OX=9913 GN=LYS PE=2 SV=4	G	Carbohydrate transport and metabolism	serum lysozyme precursor [Capra hircus]
gene-MFSD2A	[G]	Carbohydrate transport and metabolism	Molecular Function: phospholipid transporter activity (GO:0005548);; Cellular Component: cytoplasm (GO:0005737);; Cellular Component: integral component of plasma membrane (GO:0005887);; Molecular Function: symporter activity (GO:0015293);; Biological Process: fatty acid transport (GO:0015908);; Biological Process: phospholipid transport (GO:0015914);; Biological Process: transcytosis (GO:0045056…	--	--	[G]	Carbohydrate transport and metabolism	MFS/sugar transport protein;; Major Facilitator Superfamily	--	G	Carbohydrate transport and metabolism	PREDICTED: sodium-dependent lysophosphatidylcholine symporter 1 isoform X2 [Ovis aries]
gene-PNLIPRP3	--	--	Molecular Function: triglyceride lipase activity (GO:0004806);; Cellular Component: extracellular region (GO:0005576);; Biological Process: lipid catabolic process (GO:0016042);;	K14076|0|oas:101103362|K14076 pancreatic lipase-related protein 3 [EC:3.1.1.3] | (RefSeq) PNLIPRP3; pancreatic lipase related protein 3	Glycerolipid metabolism (ko00561)	--	--	Lipase	Inactive pancreatic lipase-related protein 1 OS=Canis lupus familiaris OX=9615 GN=PNLIPRP1 PE=1 SV=2	G	Carbohydrate transport and metabolism	PREDICTED: pancreatic lipase-related protein 3 isoform X1 [Ovis aries]
gene-PON3	[G]	Carbohydrate transport and metabolism	Molecular Function: aryldialkylphosphatase activity (GO:0004063);; Molecular Function: arylesterase activity (GO:0004064);; Cellular Component: extracellular space (GO:0005615);; Biological Process: response to toxic substance (GO:0009636);; Biological Process: dephosphorylation (GO:0016311);; Biological Process: aromatic compound catabolic process (GO:0019439);; Biological Process: negative regu…	K01045|0|oas:100337686|K01045 arylesterase / paraoxonase [EC:3.1.1.2 3.1.8.1] | (RefSeq) PON3; paraoxonase 3	--	--	--	Arylesterase;; SMP-30/Gluconolaconase/LRE-like region	Serum paraoxonase/lactonase 3 OS=Oryctolagus cuniculus OX=9986 GN=PON3 PE=1 SV=1	G	Carbohydrate transport and metabolism	PREDICTED: serum paraoxonase/lactonase 3 [Ovis aries]
gene-SLC17A9	[G]	Carbohydrate transport and metabolism	Biological Process: anion transport (GO:0006820);; Cellular Component: integral component of membrane (GO:0016021);; Molecular Function: transmembrane transporter activity (GO:0022857);; Biological Process: transmembrane transport (GO:0055085);; Biological Process: regulation of autophagy of mitochondrion (GO:1903146);; Biological Process: positive regulation of protein targeting to mitochondrion…	K12303|0|oas:101110694|K12303 MFS transporter, ACS family, solute carrier family 17 (sodium-dependent inorganic phosphate cotransporter), member 9 | (RefSeq) SLC17A9; solute carrier family 17 member 9	--	[G]	Carbohydrate transport and metabolism	Major Facilitator Superfamily	Sialin OS=Ovis aries OX=9940 GN=SLC17A5 PE=2 SV=1	G	Carbohydrate transport and metabolism	PREDICTED: solute carrier family 17 member 9 isoform X1 [Ovis aries]
gene-SLC2A6	[G]	Carbohydrate transport and metabolism	Molecular Function: sugar:proton symporter activity (GO:0005351);; Molecular Function: glucose transmembrane transporter activity (GO:0005355);; Cellular Component: integral component of plasma membrane (GO:0005887);; Biological Process: proton transport (GO:0015992);; Biological Process: glucose import (GO:0046323);; Biological Process: glucose transmembrane transport (GO:1904659);;	K08144|0|bom:102285071|K08144 MFS transporter, SP family, solute carrier family 2 (facilitated glucose transporter), member 6 | (RefSeq) SLC2A6; solute carrier family 2 member 6	--	[R]	General function prediction only	Sugar (and other) transporter;; Major Facilitator Superfamily	Solute carrier family 2, facilitated glucose transporter member 8 OS=Bos taurus OX=9913 GN=SLC2A8 PE=2 SV=2	G	Carbohydrate transport and metabolism	PREDICTED: solute carrier family 2, facilitated glucose transporter member 6 isoform X2 [Ovis aries musimon]
Ovis_aries_newGene_6342	[G]	Carbohydrate transport and metabolism	Cellular Component: endoplasmic reticulum membrane (GO:0005789);; Cellular Component: integral component of plasma membrane (GO:0005887);; Molecular Function: acetyl-CoA transporter activity (GO:0008521);; Molecular Function: solute:proton symporter activity (GO:0015295);; Biological Process: acetyl-CoA transport (GO:0015876);; Biological Process: proton transport (GO:0015992);; Biological Proces…	K03372|9.0832e-104|oas:101112105|K03372 MFS transporter, PAT family, solute carrier family 33 (acetyl-CoA transportor), member 1 [EC:2.3.1.-] | (RefSeq) SLC33A1; solute carrier family 33 member 1	Glycosphingolipid biosynthesis - ganglio series (ko00604)	[P]	Inorganic ion transport and metabolism	Acetyl-coenzyme A transporter 1	--	G	Carbohydrate transport and metabolism	hypothetical protein CB1_001103015 [Camelus ferus]
Ovis_aries_newGene_6851	--	--	Cellular Component: proteinaceous extracellular matrix (GO:0005578);; Biological Process: carbohydrate metabolic process (GO:0005975);; Biological Process: positive regulation of cell proliferation (GO:0008284);; Cellular Component: membrane (GO:0016020);; Molecular Function: hydrolase activity, acting on glycosyl bonds (GO:0016798);; Biological Process: extracellular matrix organization (GO:0030…	K07965|2.79217e-63|aml:105236608|K07965 heparanase 2 [EC:3.2.1.-] | (RefSeq) HPSE2; heparanase 2 (inactive)	Glycosaminoglycan degradation (ko00531);; Proteoglycans in cancer (ko05205)	--	--	--	Heparanase OS=Bos taurus OX=9913 GN=HPSE PE=2 SV=2	G	Carbohydrate transport and metabolism	Heparanase-2 [Myotis brandtii]
gene-LOC101105876	[R]	General function prediction only	--	--	--	--	--	NmrA-like family;; NAD(P)H-binding	NmrA-like family domain-containing protein 1 OS=Bos taurus OX=9913 GN=NMRAL1 PE=2 SV=1	GM	Carbohydrate transport and metabolism;; Cell wall/membrane/envelope biogenesis	PREDICTED: LOW QUALITY PROTEIN: nmrA-like family domain-containing protein 1 [Ovis aries]
gene-MTHFD2	[H]	Coenzyme transport and metabolism	Molecular Function: magnesium ion binding (GO:0000287);; Molecular Function: formate-tetrahydrofolate ligase activity (GO:0004329);; Molecular Function: methenyltetrahydrofolate cyclohydrolase activity (GO:0004477);; Molecular Function: methylenetetrahydrofolate dehydrogenase (NAD+) activity (GO:0004487);; Molecular Function: methylenetetrahydrofolate dehydrogenase (NADP+) activity (GO:0004488);;…	K13403|0|chx:102184159|K13403 methylenetetrahydrofolate dehydrogenase(NAD+) / 5,10-methenyltetrahydrofolate cyclohydrolase [EC:1.5.1.15 3.5.4.9] | (RefSeq) MTHFD2; methylenetetrahydrofolate dehydrogenase (NADP+ dependent) 2, methenyltetrahydrofolate cyclohydrolase	One carbon pool by folate (ko00670)	[H]	Coenzyme transport and metabolism	Tetrahydrofolate dehydrogenase/cyclohydrolase, NAD(P)-binding domain;; Tetrahydrofolate dehydrogenase/cyclohydrolase, catalytic domain	Bifunctional methylenetetrahydrofolate dehydrogenase/cyclohydrolase, mitochondrial OS=Bos taurus OX=9913 GN=MTHFD2 PE=2 SV=1	H	Coenzyme transport and metabolism	PREDICTED: bifunctional methylenetetrahydrofolate dehydrogenase/cyclohydrolase, mitochondrial [Bos indicus]
gene-UBA7	[H]	Coenzyme transport and metabolism	Molecular Function: ubiquitin activating enzyme activity (GO:0004839);; Molecular Function: ubiquitin-protein transferase activity (GO:0004842);; Molecular Function: calcium ion binding (GO:0005509);; Cellular Component: nucleus (GO:0005634);; Cellular Component: cytosol (GO:0005829);; Cellular Component: plasma membrane (GO:0005886);; Biological Process: homophilic cell adhesion via plasma membr…	K10698|0|oas:101123668|K10698 ubiquitin-activating enzyme E1-like [EC:6.2.1.45] | (RefSeq) UBA7; ubiquitin like modifier activating enzyme 7	Ubiquitin mediated proteolysis (ko04120);; Parkinson's disease (ko05012)	[O]	Posttranslational modification, protein turnover, chaperones	ThiF family;; Ubiquitin-activating enzyme active site;; Ubiquitin-activating enzyme E1 FCCH domain;; Ubiquitin fold domain;; Ubiquitin-activating enzyme E1 four-helix bundle	Ubiquitin-like modifier-activating enzyme 1 OS=Bos taurus OX=9913 GN=UBA1 PE=2 SV=1	H	Coenzyme transport and metabolism	PREDICTED: LOW QUALITY PROTEIN: ubiquitin-like modifier-activating enzyme 7 isoform X1 [Ovis aries]
gene-ACOT7	[I]	Lipid transport and metabolism	Cellular Component: nucleoplasm (GO:0005654);; Cellular Component: cytosol (GO:0005829);; Biological Process: coenzyme A biosynthetic process (GO:0015937);; Molecular Function: palmitoyl-CoA hydrolase activity (GO:0016290);; Molecular Function: long-chain fatty acyl-CoA binding (GO:0036042);; Biological Process: medium-chain fatty-acyl-CoA catabolic process (GO:0036114);; Biological Process: long…	K17360|0|cfr:102517012|K17360 acyl-coenzyme A thioesterase 7 [EC:3.1.2.2] | (RefSeq) ACOT7; acyl-CoA thioesterase 7	Fatty acid elongation (ko00062);; Biosynthesis of unsaturated fatty acids (ko01040)	[I]	Lipid transport and metabolism	Thioesterase superfamily	--	I	Lipid transport and metabolism	PREDICTED: cytosolic acyl coenzyme A thioester hydrolase isoform X3 [Ovis aries musimon]
gene-IDO1	--	--	Biological Process: cytokine production involved in inflammatory response (GO:0002534);; Biological Process: positive regulation of T cell tolerance induction (GO:0002666);; Biological Process: positive regulation of chronic inflammatory response (GO:0002678);; Biological Process: positive regulation of type 2 immune response (GO:0002830);; Molecular Function: tryptophan 2,3-dioxygenase activity …	K00463|0|oas:100196903|K00463 indoleamine 2,3-dioxygenase [EC:1.13.11.52] | (RefSeq) IDO1, INDO; indoleamine 2,3-dioxygenase 1	Tryptophan metabolism (ko00380);; African trypanosomiasis (ko05143)	--	--	Indoleamine 2,3-dioxygenase	--	I	Lipid transport and metabolism	indoleamine 2,3-dioxygenase 1 [Ovis aries]
gene-LOC101107420	--	--	Molecular Function: phospholipase A2 activity (GO:0004623);; Molecular Function: calcium ion binding (GO:0005509);; Cellular Component: extracellular region (GO:0005576);; Cellular Component: membrane (GO:0016020);; Biological Process: lipid catabolic process (GO:0016042);;	K01047|8.03318e-95|oas:101107420|K01047 secretory phospholipase A2 [EC:3.1.1.4] | (RefSeq) phospholipase A2, membrane associated	Glycerophospholipid metabolism (ko00564);; Ether lipid metabolism (ko00565);; Arachidonic acid metabolism (ko00590);; Linoleic acid metabolism (ko00591);; alpha-Linolenic acid metabolism (ko00592);; Ras signaling pathway (ko04014);; Vascular smooth muscle contraction (ko04270);; Pancreatic secretion (ko04972);; Fat digestion and absorption (ko04975)	[I]	Lipid transport and metabolism	Phospholipase A2	Phospholipase A2, membrane associated OS=Bos taurus OX=9913 GN=PLA2G2A PE=2 SV=1	I	Lipid transport and metabolism	PREDICTED: phospholipase A2, membrane associated [Ovis aries]
gene-LOC101120029	--	--	Cellular Component: membrane (GO:0016020);;	K16817|1.1103e-87|oas:101120029|K16817 HRAS-like suppressor 3 [EC:3.1.1.32 3.1.1.4] | (RefSeq) HRAS-like suppressor 3	Glycerophospholipid metabolism (ko00564);; Ether lipid metabolism (ko00565);; Arachidonic acid metabolism (ko00590);; Linoleic acid metabolism (ko00591);; alpha-Linolenic acid metabolism (ko00592);; Ras signaling pathway (ko04014);; Regulation of lipolysis in adipocytes (ko04923)	--	--	Lecithin retinol acyltransferase	HRAS-like suppressor 3 OS=Pongo abelii OX=9601 GN=PLA2G16 PE=2 SV=1	I	Lipid transport and metabolism	PREDICTED: HRAS-like suppressor 3 [Ovis aries musimon]
gene-LOC114117342	--	--	Molecular Function: fatty-acyl-CoA binding (GO:0000062);; Cellular Component: endoplasmic reticulum membrane (GO:0005789);; Biological Process: cholesterol metabolic process (GO:0008203);; Biological Process: macrophage derived foam cell differentiation (GO:0010742);; Biological Process: cholesterol storage (GO:0010878);; Molecular Function: cholesterol binding (GO:0015485);; Cellular Component: …	K00637|0|oas:101121363|K00637 sterol O-acyltransferase [EC:2.3.1.26] | (RefSeq) SOAT1; sterol O-acyltransferase 1	Steroid biosynthesis (ko00100)	[I]	Lipid transport and metabolism	MBOAT, membrane-bound O-acyltransferase family	Sterol O-acyltransferase 1 OS=Macaca fascicularis OX=9541 GN=SOAT1 PE=2 SV=1	I	Lipid transport and metabolism	PREDICTED: sterol O-acyltransferase 1 [Ovis aries musimon]
gene-LOC780772	--	--	Molecular Function: succinate dehydrogenase activity (GO:0000104);; Cellular Component: mitochondrial respiratory chain complex II, succinate dehydrogenase complex (ubiquinone) (GO:0005749);; Biological Process: tricarboxylic acid cycle (GO:0006099);; Biological Process: mitochondrial electron transport, succinate to ubiquinone (GO:0006121);; Cellular Component: integral component of membrane (GO…	K00237|1.39176e-109|oas:101111485|K00237 succinate dehydrogenase (ubiquinone) membrane anchor subunit | (RefSeq) SDHD, CII-4, CybS, QPs3; succinate dehydrogenase complex subunit D	Citrate cycle (TCA cycle) (ko00020);; Oxidative phosphorylation (ko00190);; Carbon metabolism (ko01200);; Non-alcoholic fatty liver disease (NAFLD) (ko04932);; Alzheimer's disease (ko05010);; Parkinson's disease (ko05012);; Huntington's disease (ko05016)	[CU]	Energy production and conversion;; Intracellular trafficking, secretion, and vesicular transport	CybS, succinate dehydrogenase cytochrome B small subunit	Succinate dehydrogenase [ubiquinone] cytochrome b small subunit, mitochondrial OS=Bos taurus OX=9913 GN=SDHD PE=2 SV=2	I	Lipid transport and metabolism	PREDICTED: succinate dehydrogenase [ubiquinone] cytochrome b small subunit, mitochondrial isoform X1 [Ovis aries]
gene-PLA2G2D	--	--	Biological Process: CD4-positive, CD25-positive, alpha-beta regulatory T cell differentiation (GO:0002361);; Molecular Function: phospholipase A2 activity (GO:0004623);; Molecular Function: calcium ion binding (GO:0005509);; Cellular Component: extracellular region (GO:0005576);; Molecular Function: heparin binding (GO:0008201);; Biological Process: lipid catabolic process (GO:0016042);; Biologic…	K01047|2.16499e-83|chx:102168673|K01047 secretory phospholipase A2 [EC:3.1.1.4] | (RefSeq) PLA2G2D; group IID secretory phospholipase A2	Glycerophospholipid metabolism (ko00564);; Ether lipid metabolism (ko00565);; Arachidonic acid metabolism (ko00590);; Linoleic acid metabolism (ko00591);; alpha-Linolenic acid metabolism (ko00592);; Ras signaling pathway (ko04014);; Vascular smooth muscle contraction (ko04270);; Pancreatic secretion (ko04972);; Fat digestion and absorption (ko04975)	[I]	Lipid transport and metabolism	Phospholipase A2	Phospholipase A2, membrane associated OS=Bos taurus OX=9913 GN=PLA2G2A PE=2 SV=1	I	Lipid transport and metabolism	PREDICTED: group IID secretory phospholipase A2-like isoform X1 [Capra hircus]
gene-PLA2G4D	--	--	Molecular Function: phospholipase A2 activity (GO:0004623);; Cellular Component: cytoplasm (GO:0005737);; Biological Process: phospholipid catabolic process (GO:0009395);; Molecular Function: metal ion binding (GO:0046872);;	K16342|0|oas:101116150|K16342 cytosolic phospholipase A2 [EC:3.1.1.4] | (RefSeq) PLA2G4D; phospholipase A2 group IVD	Glycerophospholipid metabolism (ko00564);; Ether lipid metabolism (ko00565);; Arachidonic acid metabolism (ko00590);; Linoleic acid metabolism (ko00591);; alpha-Linolenic acid metabolism (ko00592);; MAPK signaling pathway (ko04010);; Ras signaling pathway (ko04014);; Phospholipase D signaling pathway (ko04072);; Vascular smooth muscle contraction (ko04270);; VEGF signaling pathway (ko04370);; Pla…	[I]	Lipid transport and metabolism	Lysophospholipase catalytic domain;; C2 domain	Cytosolic phospholipase A2 OS=Bos taurus OX=9913 GN=PLA2G4A PE=1 SV=1	I	Lipid transport and metabolism	PREDICTED: cytosolic phospholipase A2 delta [Ovis aries musimon]
gene-PLD4	[I]	Lipid transport and metabolism	Biological Process: hematopoietic progenitor cell differentiation (GO:0002244);; Molecular Function: catalytic activity (GO:0003824);; Cellular Component: nucleus (GO:0005634);; Cellular Component: endoplasmic reticulum (GO:0005783);; Biological Process: phagocytosis (GO:0006909);; Cellular Component: integral component of membrane (GO:0016021);; Cellular Component: trans-Golgi network membrane (…	K16860|0|oas:101104691|K16860 phospholipase D3/4 [EC:3.1.4.4] | (RefSeq) PLD4; phospholipase D family member 4	Glycerophospholipid metabolism (ko00564);; Ether lipid metabolism (ko00565)	[R]	General function prediction only	PLD-like domain;; PLD-like domain;; Phospholipase D Active site motif	Phospholipase D3 OS=Bos taurus OX=9913 GN=PLD3 PE=2 SV=1	I	Lipid transport and metabolism	PREDICTED: phospholipase D4 isoform X2 [Ovis aries musimon]
Ovis_aries_newGene_11108	[I]	Lipid transport and metabolism	Molecular Function: fatty-acyl-CoA binding (GO:0000062);; Biological Process: liver development (GO:0001889);; Cellular Component: mitochondrial matrix (GO:0005759);; Cellular Component: peroxisome (GO:0005777);; Biological Process: glycogen biosynthetic process (GO:0005978);; Biological Process: regulation of gluconeogenesis (GO:0006111);; Molecular Function: electron carrier activity (GO:000905…	K00249|3.18429e-98|phd:102339304|K00249 acyl-CoA dehydrogenase [EC:1.3.8.7] | (RefSeq) ACADM; acyl-CoA dehydrogenase, C-4 to C-12 straight chain	Fatty acid degradation (ko00071);; Valine, leucine and isoleucine degradation (ko00280);; beta-Alanine metabolism (ko00410);; Propanoate metabolism (ko00640);; Carbon metabolism (ko01200);; Fatty acid metabolism (ko01212);; PPAR signaling pathway (ko03320)	[I]	Lipid transport and metabolism	Acyl-CoA dehydrogenase, middle domain	Medium-chain specific acyl-CoA dehydrogenase, mitochondrial OS=Bos taurus OX=9913 GN=ACADM PE=2 SV=1	I	Lipid transport and metabolism	PREDICTED: medium-chain specific acyl-CoA dehydrogenase, mitochondrial isoform X1 [Capra hircus]
gene-LOC101103602	[J]	Translation, ribosomal structure and biogenesis	Cellular Component: integral component of membrane (GO:0016021);; Molecular Function: hydrolase activity (GO:0016787);; Molecular Function: carbon-nitrogen ligase activity, with glutamine as amido-N-donor (GO:0016884);;	K15528|0|chx:102175263|K15528 fatty acid amide hydrolase [EC:3.5.1.99] | (RefSeq) vitamin D3 hydroxylase-associated protein	Retrograde endocannabinoid signaling (ko04723)	[JIT]	Translation, ribosomal structure and biogenesis;; Lipid transport and metabolism;; Signal transduction mechanisms	Amidase	Fatty-acid amide hydrolase 1 OS=Sus scrofa OX=9823 GN=FAAH PE=1 SV=1	J	Translation, ribosomal structure and biogenesis	PREDICTED: vitamin D3 hydroxylase-associated protein-like isoform X1 [Ovis aries]
gene-LOC101109701	[J]	Translation, ribosomal structure and biogenesis	Biological Process: cytoplasmic translation (GO:0002181);; Molecular Function: structural constituent of ribosome (GO:0003735);; Cellular Component: nucleus (GO:0005634);; Cellular Component: membrane (GO:0016020);; Cellular Component: cytosolic large ribosomal subunit (GO:0022625);; Molecular Function: RNA binding (GO:0044822);; Cellular Component: extracellular exosome (GO:0070062);;	K02877|3.09264e-123|oas:101109701|K02877 large subunit ribosomal protein L15e | (RefSeq) 60S ribosomal protein L15	Ribosome (ko03010)	[J]	Translation, ribosomal structure and biogenesis	Ribosomal L15	60S ribosomal protein L15 OS=Pongo abelii OX=9601 GN=RPL15 PE=2 SV=3	J	Translation, ribosomal structure and biogenesis	PREDICTED: LOW QUALITY PROTEIN: 60S ribosomal protein L15-like [Ovis aries musimon]
gene-LOC101114018	[J]	Translation, ribosomal structure and biogenesis	Molecular Function: tRNA binding (GO:0000049);; Molecular Function: translation elongation factor activity (GO:0003746);; Molecular Function: GTPase activity (GO:0003924);; Molecular Function: GTP binding (GO:0005525);; Cellular Component: extracellular space (GO:0005615);; Cellular Component: nucleolus (GO:0005730);; Cellular Component: cytosol (GO:0005829);; Biological Process: translational el…	K03231|0|oas:101110773|K03231 elongation factor 1-alpha | (RefSeq) elongation factor 1-alpha 1-like	RNA transport (ko03013);; Legionellosis (ko05134)	[J]	Translation, ribosomal structure and biogenesis	Elongation factor Tu GTP binding domain;; Elongation factor Tu C-terminal domain;; Elongation factor Tu domain 2	Elongation factor 1-alpha 1 OS=Oryctolagus cuniculus OX=9986 GN=EEF1A1 PE=1 SV=1	J	Translation, ribosomal structure and biogenesis	PREDICTED: LOW QUALITY PROTEIN: elongation factor 1-alpha 1 [Ovis aries musimon]
gene-LOC101119869	[J]	Translation, ribosomal structure and biogenesis	Biological Process: maturation of LSU-rRNA from tricistronic rRNA transcript (SSU-rRNA, 5.8S rRNA, LSU-rRNA) (GO:0000463);; Biological Process: blastocyst formation (GO:0001825);; Biological Process: cytoplasmic translation (GO:0002181);; Molecular Function: structural constituent of ribosome (GO:0003735);; Cellular Component: nucleolus (GO:0005730);; Cellular Component: cytosolic large ribosomal…	--	--	[J]	Translation, ribosomal structure and biogenesis	Ribosomal L30 N-terminal domain;; Ribosomal protein L30p/L7e	60S ribosomal protein L7-like 1 OS=Sus scrofa OX=9823 GN=RPL7L1 PE=3 SV=1	J	Translation, ribosomal structure and biogenesis	PREDICTED: 60S ribosomal protein L7-like 1 [Bison bison bison]
gene-LOC105603509	[J]	Translation, ribosomal structure and biogenesis	Molecular Function: structural constituent of ribosome (GO:0003735);; Cellular Component: mitochondrial inner membrane (GO:0005743);; Cellular Component: mitochondrial large ribosomal subunit (GO:0005762);; Molecular Function: rRNA binding (GO:0019843);; Biological Process: mitochondrial translational initiation (GO:0070124);; Biological Process: mitochondrial translational elongation (GO:0070125…	K02878|2.74789e-178|chx:102170167|K02878 large subunit ribosomal protein L16 | (RefSeq) MRPL16; mitochondrial ribosomal protein L16	Ribosome (ko03010)	[J]	Translation, ribosomal structure and biogenesis	Ribosomal protein L16p/L10e	39S ribosomal protein L16, mitochondrial OS=Bos taurus OX=9913 GN=MRPL16 PE=1 SV=1	J	Translation, ribosomal structure and biogenesis	PREDICTED: 39S ribosomal protein L16, mitochondrial isoform X2 [Ovis aries musimon]
gene-LOC105608827	[J]	Translation, ribosomal structure and biogenesis	Biological Process: ribosomal large subunit assembly (GO:0000027);; Molecular Function: structural constituent of ribosome (GO:0003735);; Cellular Component: nucleolus (GO:0005730);; Cellular Component: focal adhesion (GO:0005925);; Biological Process: translation (GO:0006412);; Cellular Component: membrane (GO:0016020);; Molecular Function: rRNA binding (GO:0019843);; Cellular Component: cytosol…	K02870|1.64666e-134|cjc:100393950|K02870 large subunit ribosomal protein L12e | (RefSeq) RPL12; ribosomal protein L12	Ribosome (ko03010)	[J]	Translation, ribosomal structure and biogenesis	Ribosomal protein L11, N-terminal domain;; Ribosomal protein L11, RNA binding domain	60S ribosomal protein L12 OS=Canis lupus familiaris OX=9615 GN=RPL12 PE=1 SV=1	J	Translation, ribosomal structure and biogenesis	PREDICTED: 60S ribosomal protein L12 [Bubalus bubalis]
gene-LOC105613621	[J]	Translation, ribosomal structure and biogenesis	Biological Process: mRNA splicing, via spliceosome (GO:0000398);; Biological Process: maturation of LSU-rRNA (GO:0000470);; Biological Process: translation (GO:0006412);; Cellular Component: cytosolic large ribosomal subunit (GO:0022625);; Biological Process: maturation of SSU-rRNA (GO:0030490);; Molecular Function: U4 snRNA binding (GO:0030621);; Molecular Function: U4atac snRNA binding (GO:0030…	K12845|1.15322e-58|umr:103674077|K12845 U4/U6 small nuclear ribonucleoprotein SNU13 | (RefSeq) SNU13, NHP2L1; SNU13 homolog, small nuclear ribonucleoprotein (U4/U6.U5)	Ribosome biogenesis in eukaryotes (ko03008);; Spliceosome (ko03040)	[AJ]	RNA processing and modification;; Translation, ribosomal structure and biogenesis	Ribosomal protein L7Ae/L30e/S12e/Gadd45 family;; RNase P subunit Pop3	NHP2-like protein 1 OS=Macaca fascicularis OX=9541 GN=SNU13 PE=2 SV=1	J	Translation, ribosomal structure and biogenesis	PREDICTED: NHP2-like protein 1 [Orycteropus afer afer]
gene-LOC114108662	[J]	Translation, ribosomal structure and biogenesis	Molecular Function: RNA binding (GO:0003723);; Molecular Function: structural constituent of ribosome (GO:0003735);; Cellular Component: nucleolus (GO:0005730);; Cellular Component: mitochondrion (GO:0005739);; Biological Process: translation (GO:0006412);; Cellular Component: cytosolic large ribosomal subunit (GO:0022625);; Biological Process: ribosome biogenesis (GO:0042254);; Cellular Componen…	K02915|9.40826e-67|umr:103661731|K02915 large subunit ribosomal protein L34e | (RefSeq) RPL34; ribosomal protein L34	Ribosome (ko03010)	[J]	Translation, ribosomal structure and biogenesis	Ribosomal protein L34e	60S ribosomal protein L34 OS=Sus scrofa OX=9823 GN=RPL34 PE=1 SV=3	J	Translation, ribosomal structure and biogenesis	60S ribosomal protein L34-like protein, partial [Ovis aries]
gene-LOC114108993	--	--	Cellular Component: nucleolus (GO:0005730);; Cellular Component: cytosolic small ribosomal subunit (GO:0022627);; Molecular Function: RNA binding (GO:0044822);; Cellular Component: extracellular exosome (GO:0070062);;	K02975|9.75773e-46|mcf:101864921|K02975 small subunit ribosomal protein S25e | (RefSeq) RPS25; ribosomal protein S25	Ribosome (ko03010)	[J]	Translation, ribosomal structure and biogenesis	S25 ribosomal protein	40S ribosomal protein S25 OS=Ovis aries OX=9940 GN=RPS25 PE=2 SV=1	J	Translation, ribosomal structure and biogenesis	40S ribosomal protein S25 [Tupaia chinensis]
gene-LOC114110327	[J]	Translation, ribosomal structure and biogenesis	Biological Process: ribosomal large subunit assembly (GO:0000027);; Molecular Function: structural constituent of ribosome (GO:0003735);; Cellular Component: nucleolus (GO:0005730);; Cellular Component: focal adhesion (GO:0005925);; Biological Process: translation (GO:0006412);; Cellular Component: membrane (GO:0016020);; Molecular Function: rRNA binding (GO:0019843);; Cellular Component: cytosol…	K02870|4.36393e-136|cjc:100393950|K02870 large subunit ribosomal protein L12e | (RefSeq) RPL12; ribosomal protein L12	Ribosome (ko03010)	[J]	Translation, ribosomal structure and biogenesis	Ribosomal protein L11, N-terminal domain;; Ribosomal protein L11, RNA binding domain	60S ribosomal protein L12 OS=Canis lupus familiaris OX=9615 GN=RPL12 PE=1 SV=1	J	Translation, ribosomal structure and biogenesis	PREDICTED: 60S ribosomal protein L12 isoform X2 [Ovis aries musimon]
gene-LOC114114874	[J]	Translation, ribosomal structure and biogenesis	Molecular Function: structural constituent of ribosome (GO:0003735);; Cellular Component: nucleolus (GO:0005730);; Cellular Component: focal adhesion (GO:0005925);; Biological Process: translation (GO:0006412);; Cellular Component: membrane (GO:0016020);; Cellular Component: cytosolic large ribosomal subunit (GO:0022625);; Molecular Function: RNA binding (GO:0044822);; Cellular Component: extrace…	K02894|6.67563e-92|ocu:100008824|K02894 large subunit ribosomal protein L23e | (RefSeq) RPL23, RPL17; ribosomal protein L23	Ribosome (ko03010)	[J]	Translation, ribosomal structure and biogenesis	Ribosomal protein L14p/L23e	60S ribosomal protein L23 OS=Sus scrofa OX=9823 GN=RPL23 PE=1 SV=1	J	Translation, ribosomal structure and biogenesis	PREDICTED: 60S ribosomal protein L23 [Orcinus orca]
gene-WARS	[J]	Translation, ribosomal structure and biogenesis	Molecular Function: tryptophan-tRNA ligase activity (GO:0004830);; Molecular Function: ATP binding (GO:0005524);; Cellular Component: nucleus (GO:0005634);; Cellular Component: cytoplasm (GO:0005737);; Biological Process: tryptophanyl-tRNA aminoacylation (GO:0006436);; Biological Process: regulation of angiogenesis (GO:0045765);; Cellular Component: extracellular exosome (GO:0070062);;	K01867|0|oas:101123073|K01867 tryptophanyl-tRNA synthetase [EC:6.1.1.2] | (RefSeq) WARS; tryptophanyl-tRNA synthetase	Aminoacyl-tRNA biosynthesis (ko00970)	[J]	Translation, ribosomal structure and biogenesis	tRNA synthetases class I (W and Y);; WHEP-TRS domain	Tryptophan--tRNA ligase, cytoplasmic OS=Bos taurus OX=9913 GN=WARS PE=1 SV=3	J	Translation, ribosomal structure and biogenesis	PREDICTED: tryptophan--tRNA ligase, cytoplasmic [Ovis aries]
Ovis_aries_newGene_4635	--	--	Biological Process: ribosomal large subunit assembly (GO:0000027);; Biological Process: cytoplasmic translation (GO:0002181);; Molecular Function: structural constituent of ribosome (GO:0003735);; Cellular Component: nucleus (GO:0005634);; Cellular Component: focal adhesion (GO:0005925);; Cellular Component: membrane (GO:0016020);; Cellular Component: cytosolic large ribosomal subunit (GO:0022625…	K02934|2.38694e-129|oas:100135440|K02934 large subunit ribosomal protein L6e | (RefSeq) RPL6; ribosomal protein L6	Ribosome (ko03010)	[J]	Translation, ribosomal structure and biogenesis	Ribosomal protein L6, N-terminal domain;; Ribosomal protein L6e	60S ribosomal protein L6 OS=Bos taurus OX=9913 GN=RPL6 PE=2 SV=3	J	Translation, ribosomal structure and biogenesis	PREDICTED: 60S ribosomal protein L6 [Ovis aries]
Ovis_aries_newGene_5567	--	--	Biological Process: maturation of LSU-rRNA from tricistronic rRNA transcript (SSU-rRNA, 5.8S rRNA, LSU-rRNA) (GO:0000463);; Biological Process: cytoplasmic translation (GO:0002181);; Molecular Function: DNA binding (GO:0003677);; Molecular Function: mRNA binding (GO:0003729);; Molecular Function: structural constituent of ribosome (GO:0003735);; Cellular Component: nucleolus (GO:0005730);; Cellul…	K02937|8.10415e-51|chx:102180512|K02937 large subunit ribosomal protein L7e | (RefSeq) RPL7; ribosomal protein L7	Ribosome (ko03010)	[J]	Translation, ribosomal structure and biogenesis	Ribosomal L30 N-terminal domain	60S ribosomal protein L7 OS=Bos taurus OX=9913 GN=RPL7 PE=2 SV=1	J	Translation, ribosomal structure and biogenesis	PREDICTED: 60S ribosomal protein L7 [Sorex araneus]
gene-BATF	--	--	Molecular Function: RNA polymerase II core promoter proximal region sequence-specific DNA binding (GO:0000978);; Molecular Function: transcriptional activator activity, RNA polymerase II core promoter proximal region sequence-specific binding (GO:0001077);; Biological Process: cytokine production (GO:0001816);; Biological Process: lymphoid progenitor cell differentiation (GO:0002320);; Cellular C…	K09034|5.53588e-68|phd:102329790|K09034 ATF-like basic leucine zipper transcriptional factor | (RefSeq) BATF; basic leucine zipper ATF-like transcription factor	--	[K]	Transcription	bZIP transcription factor;; Basic region leucine zipper;; bZIP Maf transcription factor	Basic leucine zipper transcriptional factor ATF-like OS=Bos taurus OX=9913 GN=BATF PE=3 SV=1	K	Transcription	PREDICTED: basic leucine zipper transcriptional factor ATF-like [Capra hircus]
gene-BATF3	--	--	Biological Process: negative regulation of transcription from RNA polymerase II promoter (GO:0000122);; Molecular Function: RNA polymerase II core promoter proximal region sequence-specific DNA binding (GO:0000978);; Molecular Function: transcriptional repressor activity, RNA polymerase II core promoter proximal region sequence-specific binding (GO:0001078);; Cellular Component: nucleus (GO:00056…	K09034|5.51652e-65|chx:102183444|K09034 ATF-like basic leucine zipper transcriptional factor | (RefSeq) BATF3; basic leucine zipper ATF-like transcription factor 3	--	[K]	Transcription	bZIP transcription factor;; Basic region leucine zipper;; bZIP Maf transcription factor	Basic leucine zipper transcriptional factor ATF-like OS=Bos taurus OX=9913 GN=BATF PE=3 SV=1	K	Transcription	PREDICTED: basic leucine zipper transcriptional factor ATF-like 3 isoform X2 [Ovis aries musimon]
gene-FOSL1	--	--	Molecular Function: RNA polymerase II core promoter proximal region sequence-specific DNA binding (GO:0000978);; Molecular Function: transcription factor activity, RNA polymerase II core promoter proximal region sequence-specific binding (GO:0000982);; Biological Process: in utero embryonic development (GO:0001701);; Cellular Component: nucleus (GO:0005634);; Biological Process: regulation of tra…	K04502|9.63168e-101|chx:102172040|K04502 fos-like antigen 1 | (RefSeq) FOSL1; FOS like 1, AP-1 transcription factor subunit	Wnt signaling pathway (ko04310);; Osteoclast differentiation (ko04380);; HTLV-I infection (ko05166)	[K]	Transcription	bZIP transcription factor;; Basic region leucine zipper	Proto-oncogene c-Fos OS=Bos taurus OX=9913 GN=FOS PE=2 SV=2	K	Transcription	PREDICTED: fos-related antigen 1 [Capra hircus]
gene-IL1A	--	--	Biological Process: fever generation (GO:0001660);; Biological Process: connective tissue replacement involved in inflammatory response wound healing (GO:0002248);; Molecular Function: cytokine activity (GO:0005125);; Molecular Function: interleukin-1 receptor binding (GO:0005149);; Molecular Function: copper ion binding (GO:0005507);; Cellular Component: extracellular space (GO:0005615);; Cellul…	K04383|2.5929e-161|chx:100861289|K04383 interleukin 1 alpha | (RefSeq) IL1A; interleukin 1 alpha	MAPK signaling pathway (ko04010);; Cytokine-cytokine receptor interaction (ko04060);; Osteoclast differentiation (ko04380);; Hematopoietic cell lineage (ko04640);; Non-alcoholic fatty liver disease (NAFLD) (ko04932);; AGE-RAGE signaling pathway in diabetic complications (ko04933);; Type I diabetes mellitus (ko04940);; Prion diseases (ko05020);; Salmonella infection (ko05132);; Pertussis (ko05133)…	--	--	Interleukin-1 / 18;; Interleukin-1 propeptide	Interleukin-1 alpha OS=Capra hircus OX=9925 GN=IL1A PE=2 SV=1	K	Transcription	PREDICTED: interleukin-1 alpha isoform X1 [Ovis aries]
gene-IL1B	--	--	Biological Process: activation of MAPK activity (GO:0000187);; Molecular Function: cytokine activity (GO:0005125);; Molecular Function: interleukin-1 receptor binding (GO:0005149);; Cellular Component: extracellular space (GO:0005615);; Cellular Component: lysosome (GO:0005764);; Cellular Component: autophagosome (GO:0005776);; Cellular Component: cytosol (GO:0005829);; Biological Process: immune…	K04519|0|chx:100860816|K04519 interleukin 1 beta | (RefSeq) IL1B; interleukin 1 beta	MAPK signaling pathway (ko04010);; Cytokine-cytokine receptor interaction (ko04060);; NF-kappa B signaling pathway (ko04064);; Osteoclast differentiation (ko04380);; Toll-like receptor signaling pathway (ko04620);; NOD-like receptor signaling pathway (ko04621);; Cytosolic DNA-sensing pathway (ko04623);; Hematopoietic cell lineage (ko04640);; TNF signaling pathway (ko04668);; Inflammatory mediator…	--	--	Interleukin-1 / 18;; Interleukin-1 propeptide	Interleukin-1 beta OS=Ovis aries OX=9940 GN=IL1B PE=2 SV=2	K	Transcription	interleukin-1 beta [Ovis canadensis]
gene-IRF1	--	--	Cellular Component: nuclear chromatin (GO:0000790);; Molecular Function: RNA polymerase II core promoter proximal region sequence-specific DNA binding (GO:0000978);; Molecular Function: transcriptional activator activity, RNA polymerase II core promoter proximal region sequence-specific binding (GO:0001077);; Cellular Component: cytoplasm (GO:0005737);; Biological Process: apoptotic process (GO:0…	K09444|2.00431e-154|phd:102340994|K09444 interferon regulatory factor 1 | (RefSeq) IRF1; interferon regulatory factor 1	Prolactin signaling pathway (ko04917);; Pertussis (ko05133);; Hepatitis C (ko05160)	--	--	Interferon regulatory factor transcription factor	Interferon regulatory factor 1 OS=Bos taurus OX=9913 GN=IRF1 PE=2 SV=1	K	Transcription	PREDICTED: interferon regulatory factor 1 isoform X1 [Bos taurus]
gene-IRF4	--	--	Cellular Component: nuclear nucleosome (GO:0000788);; Molecular Function: RNA polymerase II core promoter proximal region sequence-specific DNA binding (GO:0000978);; Molecular Function: transcriptional activator activity, RNA polymerase II core promoter proximal region sequence-specific binding (GO:0001077);; Cellular Component: nucleoplasm (GO:0005654);; Cellular Component: cytoplasm (GO:000573…	K09445|0|oas:101111234|K09445 interferon regulatory factor 4 | (RefSeq) IRF4; interferon regulatory factor 4	--	--	--	Interferon-regulatory factor 3;; Interferon regulatory factor transcription factor	Interferon regulatory factor 6 OS=Bos taurus OX=9913 GN=IRF6 PE=2 SV=1	K	Transcription	PREDICTED: interferon regulatory factor 4 isoform X2 [Ovis aries musimon]
gene-IRF8	--	--	Molecular Function: regulatory region DNA binding (GO:0000975);; Molecular Function: transcription factor activity, sequence-specific DNA binding (GO:0003700);; Cellular Component: nucleoplasm (GO:0005654);; Biological Process: phagocytosis (GO:0006909);; Biological Process: immune response (GO:0006955);; Biological Process: myeloid cell differentiation (GO:0030099);; Biological Process: positive…	K10155|0|chx:102184462|K10155 interferon regulatory factor 8 | (RefSeq) IRF8; interferon regulatory factor 8	Pertussis (ko05133)	--	--	Interferon-regulatory factor 3;; Interferon regulatory factor transcription factor	Interferon regulatory factor 6 OS=Bos taurus OX=9913 GN=IRF6 PE=2 SV=1	K	Transcription	PREDICTED: interferon regulatory factor 8 [Ovis aries musimon]
gene-LOC101105238	--	--	Cellular Component: cytoplasm (GO:0005737);; Molecular Function: zinc ion binding (GO:0008270);; Biological Process: response to gamma radiation (GO:0010332);; Biological Process: cytidine to uridine editing (GO:0016554);; Biological Process: mRNA modification (GO:0016556);; Molecular Function: hydrolase activity, acting on carbon-nitrogen (but not peptide) bonds, in cyclic amidines (GO:0016814);…	K16932|0|chx:102181846|K16932 C->U-editing enzyme APOBEC1 [EC:3.5.4.36] | (RefSeq) APOBEC1; apolipoprotein B mRNA editing enzyme catalytic subunit 1	--	--	--	APOBEC-like N-terminal domain;; APOBEC-like C-terminal domain	C-	K	Transcription	PREDICTED: c-
gene-LOC101107031	--	--	Biological Process: in utero embryonic development (GO:0001701);; Molecular Function: RNA binding (GO:0044822);;	K01527|2.38483e-97|mmu:218490|K01527 nascent polypeptide-associated complex subunit beta | (RefSeq) Btf3, 1700054E11Rik; basic transcription factor 3	--	[K]	Transcription	NAC domain	Transcription factor BTF3 homolog 4 OS=Pongo abelii OX=9601 GN=BTF3L4 PE=2 SV=1	K	Transcription	PREDICTED: transcription factor BTF3-like [Leptonychotes weddellii]
gene-LOC114110471	--	--	Molecular Function: chromatin binding (GO:0003682);; Molecular Function: transcription factor activity, sequence-specific DNA binding (GO:0003700);; Cellular Component: nucleus (GO:0005634);; Biological Process: regulation of transcription, DNA-templated (GO:0006355);; Molecular Function: zinc ion binding (GO:0008270);; Molecular Function: sequence-specific DNA binding (GO:0043565);;	K11660|0|nle:100598554|K11660 metastasis-associated protein MTA | (RefSeq) MTA3; metastasis associated 1 family member 3	--	[B]	Chromatin structure and dynamics	BAH domain;; MTA R1 domain;; ELM2 domain;; GATA zinc finger;; Myb-like DNA-binding domain	Metastasis-associated protein MTA3 OS=Bos taurus OX=9913 GN=MTA3 PE=2 SV=1	K	Transcription	PREDICTED: metastasis-associated protein MTA3 isoform X1 [Orcinus orca]
gene-LOC114114520	--	--	Molecular Function: DNA binding (GO:0003677);; Molecular Function: transcription factor activity, sequence-specific DNA binding (GO:0003700);; Cellular Component: nucleoplasm (GO:0005654);; Biological Process: positive regulation of transcription, DNA-templated (GO:0045893);;	--	--	--	--	Vascular protein family Vasculin-like 1	Vasculin OS=Bos taurus OX=9913 GN=GPBP1 PE=2 SV=1	K	Transcription	vasculin isoform X1 [Odocoileus virginianus texanus]
gene-LOC114117226	--	--	Molecular Function: DNA binding (GO:0003677);; Molecular Function: transcription coactivator activity (GO:0003713);; Cellular Component: nucleus (GO:0005634);; Cellular Component: cytoplasm (GO:0005737);; Biological Process: transcription, DNA-templated (GO:0006351);; Biological Process: protein transport (GO:0015031);; Molecular Function: TBP-class protein binding (GO:0017025);; Biological Proce…	K03626|1.64844e-117|phd:102328598|K03626 nascent polypeptide-associated complex subunit alpha | (RefSeq) nascent polypeptide-associated complex subunit alpha-like	--	[K]	Transcription	NAC domain	Nascent polypeptide-associated complex subunit alpha OS=Pongo abelii OX=9601 GN=NACA PE=2 SV=1	K	Transcription	PREDICTED: nascent polypeptide-associated complex subunit alpha-like [Leptonychotes weddellii]
gene-MEOX1	--	--	Molecular Function: RNA polymerase II core promoter proximal region sequence-specific DNA binding (GO:0000978);; Molecular Function: core promoter sequence-specific DNA binding (GO:0001046);; Molecular Function: transcriptional activator activity, RNA polymerase II core promoter proximal region sequence-specific binding (GO:0001077);; Biological Process: somite specification (GO:0001757);; Molecu…	K09322|1.14983e-155|phd:102339724|K09322 homeobox protein MOX | (RefSeq) MEOX1; mesenchyme homeobox 1	--	[R]	General function prediction only	Homeobox domain	Homeobox protein MOX-1 OS=Pan paniscus OX=9597 GN=MEOX1 PE=3 SV=1	K	Transcription	PREDICTED: homeobox protein MOX-1 [Pantholops hodgsonii]
gene-MYBL2	--	--	Molecular Function: RNA polymerase II core promoter proximal region sequence-specific DNA binding (GO:0000978);; Molecular Function: transcriptional activator activity, RNA polymerase II core promoter proximal region sequence-specific binding (GO:0001077);; Molecular Function: protein serine/threonine kinase activity (GO:0004674);; Molecular Function: ATP binding (GO:0005524);; Cellular Component…	K09421|0|phd:102318522|K09421 myb-related protein | (RefSeq) MYBL2; MYB proto-oncogene like 2	HTLV-I infection (ko05166)	--	--	C-myb, C-terminal;; Myb-like DNA-binding domain;; Myb-like DNA-binding domain;; SLIDE	Transcriptional activator Myb OS=Bos taurus OX=9913 GN=MYB PE=2 SV=1	K	Transcription	PREDICTED: myb-related protein B isoform X1 [Ovis aries musimon]
gene-RELB	--	--	Biological Process: negative regulation of transcription from RNA polymerase II promoter (GO:0000122);; Molecular Function: RNA polymerase II regulatory region sequence-specific DNA binding (GO:0000977);; Molecular Function: RNA polymerase II transcription factor activity, sequence-specific DNA binding (GO:0000981);; Molecular Function: core promoter binding (GO:0001047);; Molecular Function: chr…	K09253|0|oas:101113005|K09253 transcription factor RelB | (RefSeq) RELB; RELB proto-oncogene, NF-kB subunit	MAPK signaling pathway (ko04010);; NF-kappa B signaling pathway (ko04064);; Osteoclast differentiation (ko04380);; HTLV-I infection (ko05166);; Epstein-Barr virus infection (ko05169)	--	--	RelB transactivation domain;; Rel homology DNA-binding domain;; RelB leucine zipper;; Rel homology dimerisation domain	Nuclear factor NF-kappa-B p105 subunit OS=Canis lupus familiaris OX=9615 GN=NFKB1 PE=2 SV=2	K	Transcription	TPA: reticuloendotheliosis viral oncogene homolog B-like [Bos taurus]
gene-RGS16	--	--	Molecular Function: GTPase activator activity (GO:0005096);; Cellular Component: cytoplasm (GO:0005737);; Cellular Component: plasma membrane (GO:0005886);; Biological Process: G-protein coupled receptor signaling pathway (GO:0007186);; Biological Process: negative regulation of signal transduction (GO:0009968);; Cellular Component: intrinsic component of membrane (GO:0031224);; Biological Proces…	K16449|9.57442e-107|oas:101103743|K16449 regulator of G-protein signaling | (RefSeq) RGS16; regulator of G-protein signaling 16	--	[T]	Signal transduction mechanisms	Regulator of G protein signaling domain	Regulator of G-protein signaling 16 OS=Bos taurus OX=9913 GN=RGS16 PE=2 SV=1	K	Transcription	PREDICTED: regulator of G-protein signaling 16 [Ovis aries]
gene-TCF19	--	--	Molecular Function: metal ion binding (GO:0046872);;	--	--	--	--	FHA domain	Transcription factor 19 OS=Sus scrofa OX=9823 GN=TCF19 PE=3 SV=1	K	Transcription	PREDICTED: transcription factor 19 [Ovis aries musimon]
gene-TFEC	--	--	Molecular Function: DNA binding (GO:0003677);; Cellular Component: nucleoplasm (GO:0005654);; Cellular Component: cytoplasm (GO:0005737);; Biological Process: regulation of transcription, DNA-templated (GO:0006355);; Biological Process: cellular response to heat (GO:0034605);; Molecular Function: protein dimerization activity (GO:0046983);;	K15591|1.18409e-154|cfr:102523691|K15591 transcription factor EC | (RefSeq) TFEC; transcription factor EC	--	[K]	Transcription	Domain of unknown function (DUF3371);; Helix-loop-helix DNA-binding domain	Transcription factor EC OS=Bos taurus OX=9913 GN=TFEC PE=2 SV=1	K	Transcription	PREDICTED: transcription factor EC isoform X3 [Ovis aries]
Ovis_aries_newGene_8283	--	--	Cellular Component: nuclear chromatin (GO:0000790);; Molecular Function: RNA polymerase II core promoter proximal region sequence-specific DNA binding (GO:0000978);; Molecular Function: transcriptional activator activity, RNA polymerase II core promoter proximal region sequence-specific binding (GO:0001077);; Cellular Component: podosome (GO:0002102);; Cellular Component: nucleoplasm (GO:0005654)…	K12886|0|ssc:100622191|K12886 heterogeneous nuclear ribonucleoprotein K | (RefSeq) HNRNPK; heterogeneous nuclear ribonucleoprotein K	Spliceosome (ko03040);; Herpes simplex infection (ko05168);; Viral carcinogenesis (ko05203);; MicroRNAs in cancer (ko05206)	[AR]	RNA processing and modification;; General function prediction only	KH domain;; ROKNT (NUC014) domain;; KH domain;; KH domain	Heterogeneous nuclear ribonucleoprotein K OS=Oryctolagus cuniculus OX=9986 GN=HNRNPK PE=2 SV=1	K	Transcription	PREDICTED: heterogeneous nuclear ribonucleoprotein K isoform X3 [Bos mutus]
Ovis_aries_newGene_8634	[K]	Transcription	Molecular Function: core promoter binding (GO:0001047);; Molecular Function: translation initiation factor activity (GO:0003743);; Cellular Component: nucleoplasm (GO:0005654);; Cellular Component: nucleolus (GO:0005730);; Biological Process: regulation of transcription, DNA-templated (GO:0006355);; Biological Process: transcription initiation from RNA polymerase II promoter (GO:0006367);; Biolog…	K03124|5.52893e-78|nle:100579464|K03124 transcription initiation factor TFIIB | (RefSeq) GTF2B; general transcription factor IIB	Basal transcription factors (ko03022);; Epstein-Barr virus infection (ko05169);; Viral carcinogenesis (ko05203)	[K]	Transcription	Transcription factor TFIIB repeat	Transcription initiation factor IIB OS=Bos taurus OX=9913 GN=GTF2B PE=2 SV=1	K	Transcription	transcription initiation factor IIB isoform X2 [Neomonachus schauinslandi]
gene-APOBEC3Z1	--	--	Molecular Function: zinc ion binding (GO:0008270);; Molecular Function: hydrolase activity, acting on carbon-nitrogen (but not peptide) bonds, in cyclic amidines (GO:0016814);;	K18750|3.1899e-118|oas:100301555|K18750 C->U-editing enzyme APOBEC3 [EC:3.5.4.-] | (RefSeq) APOBEC3Z1, A3Z1; apolipoprotein B mRNA editing enzyme, catalytic polypeptide-like	--	--	--	APOBEC-like N-terminal domain;; APOBEC-like C-terminal domain	DNA dC-	L	Replication, recombination and repair	PREDICTED: DNA dC-
gene-ISG20	--	--	Molecular Function: 3'-5'-exoribonuclease activity (GO:0000175);; Biological Process: DNA catabolic process, exonucleolytic (GO:0000738);; Cellular Component: nucleolus (GO:0005730);; Cellular Component: cytoplasm (GO:0005737);; Biological Process: RNA catabolic process (GO:0006401);; Molecular Function: single-stranded DNA 3'-5' exodeoxyribonuclease activity (GO:0008310);; Cellular Component: Ca…	K12579|3.24344e-104|chx:102177100|K12579 interferon-stimulated gene 20 kDa protein [EC:3.1.13.1] | (RefSeq) ISG20; interferon stimulated exonuclease gene 20	--	[L]	Replication, recombination and repair	Exonuclease	Interferon-stimulated gene 20 kDa protein OS=Sus scrofa OX=9823 GN=Isg20 PE=1 SV=2	L	Replication, recombination and repair	PREDICTED: interferon-stimulated gene 20 kDa protein isoform X2 [Ovis aries musimon]
gene-ORC1	[L]	Replication, recombination and repair	Cellular Component: chromosome, telomeric region (GO:0000781);; Molecular Function: DNA binding (GO:0003677);; Molecular Function: chromatin binding (GO:0003682);; Molecular Function: ATP binding (GO:0005524);; Cellular Component: nuclear origin of replication recognition complex (GO:0005664);; Cellular Component: nucleolus (GO:0005730);; Cellular Component: cytoplasm (GO:0005737);; Cellular Comp…	K02603|0|oas:101115076|K02603 origin recognition complex subunit 1 | (RefSeq) ORC1; origin recognition complex subunit 1	Cell cycle (ko04110)	[L]	Replication, recombination and repair	BAH domain;; CDC6, C terminal winged helix domain;; ATPase family associated with various cellular activities (AAA);; AAA domain;; AAA ATPase domain;; Uncharacterized conserved protein (DUF2075)	Origin recognition complex subunit 1 OS=Bos taurus OX=9913 GN=ORC1 PE=2 SV=2	L	Replication, recombination and repair	PREDICTED: origin recognition complex subunit 1 [Ovis aries musimon]
gene-TREX2	--	--	Molecular Function: magnesium ion binding (GO:0000287);; Molecular Function: nucleic acid binding (GO:0003676);; Biological Process: DNA metabolic process (GO:0006259);; Molecular Function: 3'-5'-exodeoxyribonuclease activity (GO:0008296);; Molecular Function: protein homodimerization activity (GO:0042803);; Biological Process: nucleic acid phosphodiester bond hydrolysis (GO:0090305);;	K10791|2.27484e-170|oas:101102374|K10791 three prime repair exonuclease 2 [EC:3.1.11.2] | (RefSeq) TREX2; three prime repair exonuclease 2	--	[L]	Replication, recombination and repair	--	Three-prime repair exonuclease 1 OS=Bos taurus OX=9913 GN=TREX1 PE=1 SV=1	L	Replication, recombination and repair	PREDICTED: three prime repair exonuclease 2 [Ovis aries]
Ovis_aries_newGene_10948	--	--	--	--	--	[R]	General function prediction only	ENV polyprotein (coat polyprotein);; Reverse transcriptase (RNA-dependent DNA polymerase);; Gag P30 core shell protein;; Retroviral aspartyl protease;; Integrase core domain;; ENV polyprotein (coat polyprotein)	--	L	Replication, recombination and repair	PREDICTED: LOW QUALITY PROTEIN: uncharacterized protein LOC106991207 [Ovis aries]
Ovis_aries_newGene_4245	--	--	--	--	--	[R]	General function prediction only	Integrase Zinc binding domain;; Retro-transcribing viruses envelope glycoprotein	--	L	Replication, recombination and repair	PREDICTED: endogenous retrovirus group K member 18 Env polyprotein-like [Bos taurus]
Ovis_aries_newGene_4266	--	--	Cellular Component: mitochondrion (GO:0005739);;	--	--	--	--	Retro-transcribing viruses envelope glycoprotein	3-hydroxyacyl-CoA dehydrogenase type-2 OS=Bos taurus OX=9913 GN=HSD17B10 PE=1 SV=3	L	Replication, recombination and repair	PREDICTED: endogenous retrovirus group K member 18 Env polyprotein-like [Bos taurus]
Ovis_aries_newGene_5588	--	--	Cellular Component: integral component of membrane (GO:0016021);; Cellular Component: viral envelope (GO:0019031);;	--	--	[R]	General function prediction only	Integrase core domain;; Retroviral aspartyl protease;; ENV polyprotein (coat polyprotein);; Matrix protein (MA), p15	Cytoplasmic dynein 1 intermediate chain 1 OS=Bos taurus OX=9913 GN=DYNC1I1 PE=1 SV=1	L	Replication, recombination and repair	envelope protein syncytin-rum1 [Antilocapra americana]
gene-GALE	[M]	Cell wall/membrane/envelope biogenesis	Molecular Function: UDP-N-acetylglucosamine 4-epimerase activity (GO:0003974);; Molecular Function: UDP-glucose 4-epimerase activity (GO:0003978);; Biological Process: galactose catabolic process (GO:0019388);; Molecular Function: protein homodimerization activity (GO:0042803);; Cellular Component: extracellular exosome (GO:0070062);;	K01784|0|chx:102181448|K01784 UDP-glucose 4-epimerase [EC:5.1.3.2] | (RefSeq) GALE; UDP-galactose-4-epimerase	Galactose metabolism (ko00052);; Amino sugar and nucleotide sugar metabolism (ko00520)	[M]	Cell wall/membrane/envelope biogenesis	GDP-mannose 4,6 dehydratase;; NAD dependent epimerase/dehydratase family;; 3-beta hydroxysteroid dehydrogenase/isomerase family;; RmlD substrate binding domain;; Polysaccharide biosynthesis protein;; Male sterility protein;; KR domain;; NAD(P)H-binding;; NmrA-like family	UDP-glucose 4-epimerase OS=Bos taurus OX=9913 GN=GALE PE=2 SV=2	M	Cell wall/membrane/envelope biogenesis	UDP-glucose 4-epimerase, partial [Bos mutus]
gene-POSTN	[R]	General function prediction only	Cellular Component: proteinaceous extracellular matrix (GO:0005578);; Cellular Component: extracellular space (GO:0005615);; Cellular Component: trans-Golgi network (GO:0005802);; Biological Process: cell adhesion (GO:0007155);; Molecular Function: heparin binding (GO:0008201);; Biological Process: regulation of Notch signaling pathway (GO:0008593);; Biological Process: tissue development (GO:000…	--	--	[MW]	Cell wall/membrane/envelope biogenesis;; Extracellular structures	Fasciclin domain	Transforming growth factor-beta-induced protein ig-h3 OS=Sus scrofa OX=9823 GN=TGFBI PE=1 SV=1	M	Cell wall/membrane/envelope biogenesis	PREDICTED: periostin isoform X1 [Ovis aries]
gene-AHSA2P	[O]	Posttranslational modification, protein turnover, chaperones	--	--	--	[S]	Function unknown	Activator of Hsp90 ATPase, N-terminal;; Activator of Hsp90 ATPase homolog 1-like protein	Activator of 90 kDa heat shock protein ATPase homolog 2 OS=Bos taurus OX=9913 GN=AHSA2 PE=2 SV=1	O	Posttranslational modification, protein turnover, chaperones	PREDICTED: activator of 90 kDa heat shock protein ATPase homolog 2 isoform X1 [Ovis aries musimon]
gene-B2M	--	--	Biological Process: retina homeostasis (GO:0001895);; Biological Process: positive regulation of T cell mediated cytotoxicity (GO:0001916);; Molecular Function: protein binding (GO:0001948);; Biological Process: antigen processing and presentation of exogenous protein antigen via MHC class Ib, TAP-dependent (GO:0002481);; Biological Process: positive regulation of T cell cytokine production (GO:0…	K08055|4.26628e-66|oas:443295|K08055 beta-2-microglobulin | (RefSeq) B2M; beta-2-microglobulin	Antigen processing and presentation (ko04612)	--	--	Immunoglobulin C1-set domain	Beta-2-microglobulin OS=Ovis aries OX=9940 GN=B2M PE=3 SV=1	O	Posttranslational modification, protein turnover, chaperones	beta-2-microglobulin precursor [Ovis aries]
gene-B4GALNT1	[M]	Cell wall/membrane/envelope biogenesis	Biological Process: ganglioside biosynthetic process (GO:0001574);; Biological Process: spermatogenesis (GO:0007283);; Molecular Function: transferase activity, transferring hexosyl groups (GO:0016758);; Biological Process: lipid storage (GO:0019915);; Cellular Component: integral component of Golgi membrane (GO:0030173);; Biological Process: lipid glycosylation (GO:0030259);;	K00725|0|chx:102173266|K00725 (N-Acetylneuraminyl)-galactosylglucosylceramide N-acetylgalactosaminyltransferase [EC:2.4.1.92] | (RefSeq) B4GALNT1; beta-1,4-N-acetyl-galactosaminyltransferase 1	Glycosphingolipid biosynthesis - ganglio series (ko00604)	--	--	Glycosyl transferase family 2	--	O	Posttranslational modification, protein turnover, chaperones	PREDICTED: beta-1,4 N-acetylgalactosaminyltransferase 1 isoform X2 [Ovis aries musimon]
gene-BLOC1S1	--	--	Molecular Function: protein binding (GO:0005515);; Cellular Component: extracellular space (GO:0005615);; Cellular Component: mitochondrial intermembrane space (GO:0005758);; Cellular Component: mitochondrial matrix (GO:0005759);; Cellular Component: lysosomal membrane (GO:0005765);; Cellular Component: early endosome (GO:0005769);; Biological Process: aerobic respiration (GO:0009060);; Biologica…	K20185|1.32874e-86|bacu:103008543|K20185 biogenesis of lysosome-related organelles complex 1 subunit 1 | (RefSeq) BLOC1S1; biogenesis of lysosomal organelles complex 1 subunit 1	--	[K]	Transcription	GCN5-like protein 1 (GCN5L1)	Biogenesis of lysosome-related organelles complex 1 subunit 1 OS=Pongo abelii OX=9601 GN=BLOC1S1 PE=2 SV=2	O	Posttranslational modification, protein turnover, chaperones	PREDICTED: biogenesis of lysosome-related organelles complex 1 subunit 1 [Balaenoptera acutorostrata scammoni]
gene-C1RL	[O]	Posttranslational modification, protein turnover, chaperones	Molecular Function: serine-type endopeptidase activity (GO:0004252);; Cellular Component: extracellular space (GO:0005615);; Biological Process: proteolysis (GO:0006508);; Cellular Component: extracellular exosome (GO:0070062);;	--	--	[E]	Amino acid transport and metabolism	Trypsin;; CUB domain	Complement C1r subcomponent OS=Macaca fascicularis OX=9541 GN=C1R PE=2 SV=1	O	Posttranslational modification, protein turnover, chaperones	PREDICTED: complement C1r subcomponent-like protein isoform X2 [Ovis aries musimon]
gene-CASP7	--	--	Molecular Function: aspartic-type endopeptidase activity (GO:0004190);; Cellular Component: cytoplasm (GO:0005737);; Biological Process: heart development (GO:0007507);; Biological Process: response to UV (GO:0009411);; Biological Process: protein processing (GO:0016485);; Biological Process: neuron apoptotic process (GO:0051402);; Biological Process: execution phase of apoptosis (GO:0097194);; M…	K04397|0|oas:101122741|K04397 caspase 7 [EC:3.4.22.60] | (RefSeq) CASP7; caspase 7	Apoptosis (ko04210);; Apoptosis - multiple species (ko04215);; TNF signaling pathway (ko04668);; Non-alcoholic fatty liver disease (NAFLD) (ko04932);; Alzheimer's disease (ko05010);; Pertussis (ko05133);; Legionellosis (ko05134)	[D]	Cell cycle control, cell division, chromosome partitioning	Caspase domain	Caspase-3 OS=Bos taurus OX=9913 GN=CASP3 PE=2 SV=1	O	Posttranslational modification, protein turnover, chaperones	PREDICTED: caspase-7 isoform X1 [Ovis aries]
gene-CCL19	--	--	Biological Process: establishment of T cell polarity (GO:0001768);; Biological Process: myeloid dendritic cell chemotaxis (GO:0002408);; Biological Process: monocyte chemotaxis (GO:0002548);; Cellular Component: extracellular space (GO:0005615);; Cellular Component: intracellular (GO:0005622);; Biological Process: inflammatory response (GO:0006954);; Biological Process: G-protein coupled receptor…	K05512|5.33091e-66|oas:101120217|K05512 C-C motif chemokine 19 | (RefSeq) CCL19; C-C motif chemokine ligand 19	Cytokine-cytokine receptor interaction (ko04060);; Chemokine signaling pathway (ko04062);; NF-kappa B signaling pathway (ko04064)	--	--	Small cytokines (intecrine/chemokine), interleukin-8 like	C-C motif chemokine 26 OS=Canis lupus familiaris OX=9615 GN=CCL26 PE=3 SV=1	O	Posttranslational modification, protein turnover, chaperones	PREDICTED: C-C motif chemokine 19 [Ovis aries]
gene-CCL20	--	--	Biological Process: monocyte chemotaxis (GO:0002548);; Cellular Component: extracellular space (GO:0005615);; Biological Process: inflammatory response (GO:0006954);; Biological Process: G-protein coupled receptor signaling pathway (GO:0007186);; Molecular Function: chemokine activity (GO:0008009);; Biological Process: neutrophil chemotaxis (GO:0030593);; Biological Process: positive regulation o…	K14625|2.7817e-62|oas:101104302|K14625 C-C motif chemokine 20 | (RefSeq) CCL20; C-C motif chemokine ligand 20	Cytokine-cytokine receptor interaction (ko04060);; Chemokine signaling pathway (ko04062);; TNF signaling pathway (ko04668);; Rheumatoid arthritis (ko05323)	--	--	Small cytokines (intecrine/chemokine), interleukin-8 like	C-C motif chemokine 20 OS=Bos taurus OX=9913 GN=CCL20 PE=3 SV=1	O	Posttranslational modification, protein turnover, chaperones	PREDICTED: C-C motif chemokine 20 isoform X1 [Ovis aries]
gene-CCL22	--	--	Biological Process: monocyte chemotaxis (GO:0002548);; Cellular Component: extracellular space (GO:0005615);; Biological Process: inflammatory response (GO:0006954);; Biological Process: G-protein coupled receptor signaling pathway (GO:0007186);; Molecular Function: chemokine activity (GO:0008009);; Biological Process: neutrophil chemotaxis (GO:0030593);; Biological Process: positive regulation o…	K21095|1.03695e-41|oas:101123141|K21095 C-C motif chemokine 22 | (RefSeq) CCL22; C-C motif chemokine ligand 22	Chemokine signaling pathway (ko04062)	--	--	Small cytokines (intecrine/chemokine), interleukin-8 like	C-C motif chemokine 5 OS=Macaca mulatta OX=9544 GN=CCL5 PE=3 SV=1	O	Posttranslational modification, protein turnover, chaperones	PREDICTED: C-C motif chemokine 22 [Ovis aries]
gene-CCL26	--	--	Biological Process: positive regulation of endothelial cell proliferation (GO:0001938);; Biological Process: monocyte chemotaxis (GO:0002548);; Cellular Component: extracellular space (GO:0005615);; Biological Process: G-protein coupled receptor signaling pathway (GO:0007186);; Molecular Function: chemokine activity (GO:0008009);; Biological Process: positive regulation of cell migration (GO:0030…	K21096|9.75042e-49|phd:102330755|K21096 C-C motif chemokine 26 | (RefSeq) CCL26; C-C motif chemokine ligand 26	Chemokine signaling pathway (ko04062)	--	--	Small cytokines (intecrine/chemokine), interleukin-8 like	C-C motif chemokine 26 OS=Canis lupus familiaris OX=9615 GN=CCL26 PE=3 SV=1	O	Posttranslational modification, protein turnover, chaperones	PREDICTED: C-C motif chemokine 26 [Ovis aries]
gene-CHRDL2	--	--	Cellular Component: extracellular space (GO:0005615);;	K17280|0|phd:102332843|K17280 chordin-like protein 2 | (RefSeq) CHRDL2; chordin like 2	--	--	--	von Willebrand factor type C domain	Collagen alpha-1(I) chain OS=Bos taurus OX=9913 GN=COL1A1 PE=1 SV=3	O	Posttranslational modification, protein turnover, chaperones	PREDICTED: chordin-like protein 2 isoform X1 [Ovis aries]
gene-COTL1	--	--	Molecular Function: actin binding (GO:0003779);; Cellular Component: nucleus (GO:0005634);; Cellular Component: cytoplasm (GO:0005737);; Cellular Component: cytoskeleton (GO:0005856);; Molecular Function: enzyme binding (GO:0019899);; Biological Process: defense response to fungus (GO:0050832);; Cellular Component: extracellular exosome (GO:0070062);;	--	--	[Z]	Cytoskeleton	Cofilin/tropomyosin-type actin-binding protein	Coactosin-like protein OS=Bos taurus OX=9913 GN=COTL1 PE=2 SV=3	O	Posttranslational modification, protein turnover, chaperones	PREDICTED: coactosin-like protein [Bubalus bubalis]
gene-CRELD2	--	--	Molecular Function: calcium ion binding (GO:0005509);; Cellular Component: extracellular space (GO:0005615);; Cellular Component: endoplasmic reticulum (GO:0005783);; Cellular Component: Golgi apparatus (GO:0005794);;	--	--	[S]	Function unknown	Calcium-binding EGF domain;; TLR4 regulator and MIR-interacting MSAP	Cysteine-rich with EGF-like domain protein 2 OS=Bos taurus OX=9913 GN=CRELD2 PE=2 SV=1	O	Posttranslational modification, protein turnover, chaperones	PREDICTED: cysteine-rich with EGF-like domain protein 2 [Ovis aries musimon]
gene-CTSL	[O]	Posttranslational modification, protein turnover, chaperones	Molecular Function: fibronectin binding (GO:0001968);; Biological Process: adaptive immune response (GO:0002250);; Molecular Function: cysteine-type endopeptidase activity (GO:0004197);; Molecular Function: collagen binding (GO:0005518);; Cellular Component: extracellular space (GO:0005615);; Cellular Component: nucleolus (GO:0005730);; Cellular Component: lysosome (GO:0005764);; Biological Proce…	K01365|0|oas:101113725|K01365 cathepsin L [EC:3.4.22.15] | (RefSeq) CTSL, CTSL1; cathepsin L	Lysosome (ko04142);; Phagosome (ko04145);; Apoptosis (ko04210);; Antigen processing and presentation (ko04612);; Proteoglycans in cancer (ko05205);; Rheumatoid arthritis (ko05323)	[O]	Posttranslational modification, protein turnover, chaperones	Papain family cysteine protease;; Cathepsin propeptide inhibitor domain (I29);; Peptidase C1-like family	Cathepsin L1 OS=Canis lupus familiaris OX=9615 GN=CTSL PE=2 SV=1	O	Posttranslational modification, protein turnover, chaperones	PREDICTED: cathepsin L1 [Ovis aries]
gene-CTSW	[O]	Posttranslational modification, protein turnover, chaperones	Molecular Function: cysteine-type endopeptidase activity (GO:0004197);; Cellular Component: extracellular space (GO:0005615);; Cellular Component: lysosome (GO:0005764);; Biological Process: immune response (GO:0006955);; Cellular Component: integral component of membrane (GO:0016021);; Biological Process: proteolysis involved in cellular protein catabolic process (GO:0051603);;	K08569|0|oas:101110464|K08569 cathepsin W [EC:3.4.22.-] | (RefSeq) CTSW; cathepsin W	Lysosome (ko04142);; Apoptosis (ko04210)	[O]	Posttranslational modification, protein turnover, chaperones	Papain family cysteine protease;; Cathepsin propeptide inhibitor domain (I29)	Cathepsin W OS=Felis catus OX=9685 GN=CTSW PE=2 SV=2	O	Posttranslational modification, protein turnover, chaperones	PREDICTED: cathepsin W isoform X1 [Ovis aries]
gene-CXCL13	--	--	Cellular Component: extracellular space (GO:0005615);; Cellular Component: cytosol (GO:0005829);; Biological Process: inflammatory response (GO:0006954);; Biological Process: immune response (GO:0006955);; Biological Process: G-protein coupled receptor signaling pathway (GO:0007186);; Biological Process: positive regulation of cytosolic calcium ion concentration (GO:0007204);; Biological Process:…	K10032|2.35152e-58|oas:101111100|K10032 C-X-C motif chemokine 13 | (RefSeq) CXCL13; C-X-C motif chemokine ligand 13	Cytokine-cytokine receptor interaction (ko04060);; Chemokine signaling pathway (ko04062)	--	--	Small cytokines (intecrine/chemokine), interleukin-8 like	Interleukin-8 OS=Ovis aries OX=9940 GN=CXCL8 PE=3 SV=1	O	Posttranslational modification, protein turnover, chaperones	PREDICTED: C-X-C motif chemokine 13 [Ovis aries]
gene-CXCL8	--	--	Molecular Function: interleukin-8 receptor binding (GO:0005153);; Cellular Component: extracellular space (GO:0005615);; Cellular Component: intracellular (GO:0005622);; Biological Process: inflammatory response (GO:0006954);; Biological Process: immune response (GO:0006955);; Biological Process: cell cycle arrest (GO:0007050);; Molecular Function: chemokine activity (GO:0008009);; Biological Pro…	K10030|7.24867e-47|oas:443418|K10030 interleukin 8 | (RefSeq) CXCL8, IL8; C-X-C motif chemokine ligand 8	Cytokine-cytokine receptor interaction (ko04060);; Chemokine signaling pathway (ko04062);; NF-kappa B signaling pathway (ko04064);; Phospholipase D signaling pathway (ko04072);; Toll-like receptor signaling pathway (ko04620);; NOD-like receptor signaling pathway (ko04621);; RIG-I-like receptor signaling pathway (ko04622);; Non-alcoholic fatty liver disease (NAFLD) (ko04932);; AGE-RAGE signaling p…	--	--	Small cytokines (intecrine/chemokine), interleukin-8 like	Interleukin-8 OS=Ovis aries OX=9940 GN=CXCL8 PE=3 SV=1	O	Posttranslational modification, protein turnover, chaperones	interleukin-8 precursor [Ovis aries]
gene-CYTIP	--	--	Cellular Component: nucleoplasm (GO:0005654);; Cellular Component: cell cortex (GO:0005938);; Biological Process: regulation of cell adhesion (GO:0030155);;	--	--	[S]	Function unknown	PDZ domain (Also known as DHR or GLGF)	Na(+)/H(+) exchange regulatory cofactor NHE-RF3 OS=Bos taurus OX=9913 GN=PDZK1 PE=2 SV=1	O	Posttranslational modification, protein turnover, chaperones	PREDICTED: cytohesin-interacting protein isoform X3 [Ovis aries]
gene-DNAJB1	[O]	Posttranslational modification, protein turnover, chaperones	Molecular Function: ATPase activator activity (GO:0001671);; Cellular Component: nucleolus (GO:0005730);; Cellular Component: cytosol (GO:0005829);; Cellular Component: integral component of membrane (GO:0016021);; Molecular Function: Hsp70 protein binding (GO:0030544);; Biological Process: positive regulation of ATPase activity (GO:0032781);; Molecular Function: unfolded protein binding (GO:0051…	K09507|1.44642e-154|phd:102319216|K09507 DnaJ homolog subfamily B member 1 | (RefSeq) DNAJB1; DnaJ heat shock protein family (Hsp40) member B1	Protein processing in endoplasmic reticulum (ko04141);; Influenza A (ko05164)	[O]	Posttranslational modification, protein turnover, chaperones	DnaJ C terminal domain	DnaJ homolog subfamily B member 1 OS=Bos taurus OX=9913 GN=DNAJB1 PE=2 SV=3	O	Posttranslational modification, protein turnover, chaperones	PREDICTED: dnaJ homolog subfamily B member 1 isoform X2 [Ovis aries musimon]
gene-DTX1	--	--	Molecular Function: Notch binding (GO:0005112);; Molecular Function: zinc ion binding (GO:0008270);; Biological Process: regulation of Notch signaling pathway (GO:0008593);; Biological Process: glial cell differentiation (GO:0010001);; Molecular Function: ubiquitin protein ligase binding (GO:0031625);; Biological Process: negative regulation of T cell differentiation (GO:0045581);; Biological Pro…	K06058|0|bta:512873|K06058 deltex [EC:2.3.2.27] | (RefSeq) DTX1; deltex E3 ubiquitin ligase 1	Notch signaling pathway (ko04330)	--	--	WWE domain;; Zinc finger, C3HC4 type (RING finger)	Probable E3 ubiquitin-protein ligase DTX3 OS=Pongo abelii OX=9601 GN=DTX3 PE=2 SV=1	O	Posttranslational modification, protein turnover, chaperones	PREDICTED: E3 ubiquitin-protein ligase DTX1 isoform X2 [Ovis aries musimon]
gene-ERRFI1	--	--	Cellular Component: cytoplasm (GO:0005737);; Biological Process: negative regulation of epidermal growth factor-activated receptor activity (GO:0007175);; Molecular Function: protein kinase binding (GO:0019901);; Cellular Component: extrinsic component of cytoplasmic side of plasma membrane (GO:0031234);; Biological Process: negative regulation of protein autophosphorylation (GO:0031953);; Biolog…	--	--	--	--	EGFR receptor inhibitor Mig-6	Activated CDC42 kinase 1 OS=Bos taurus OX=9913 GN=TNK2 PE=1 SV=1	O	Posttranslational modification, protein turnover, chaperones	PREDICTED: ERBB receptor feedback inhibitor 1 isoform X1 [Capra hircus]
gene-FUT1	--	--	Biological Process: carbohydrate metabolic process (GO:0005975);; Biological Process: protein glycosylation (GO:0006486);; Molecular Function: galactoside 2-alpha-L-fucosyltransferase activity (GO:0008107);; Cellular Component: integral component of membrane (GO:0016021);; Cellular Component: Golgi cisterna membrane (GO:0032580);; Biological Process: fucosylation (GO:0036065);;	K00718|0|oas:101108248|K00718 galactoside 2-L-fucosyltransferase 1/2 [EC:2.4.1.69] | (RefSeq) FUT1; fucosyltransferase 1 (H blood group)	Glycosphingolipid biosynthesis - lacto and neolacto series (ko00601);; Glycosphingolipid biosynthesis - globo series (ko00603)	--	--	Glycosyl transferase family 11	Galactoside 2-alpha-L-fucosyltransferase 1 OS=Sus scrofa OX=9823 GN=FUT1 PE=2 SV=2	O	Posttranslational modification, protein turnover, chaperones	PREDICTED: galactoside 2-alpha-L-fucosyltransferase 1 isoform X1 [Ovis aries]
gene-GSDMC	--	--	Cellular Component: mitochondrion (GO:0005739);; Cellular Component: microtubule organizing center (GO:0005815);;	--	--	--	--	Gasdermin family;; Gasdermin family;; Gasdermin family	--	O	Posttranslational modification, protein turnover, chaperones	PREDICTED: LOW QUALITY PROTEIN: gasdermin-C [Capra hircus]
gene-GSTA1	[O]	Posttranslational modification, protein turnover, chaperones	Molecular Function: glutathione transferase activity (GO:0004364);; Cellular Component: cytoplasm (GO:0005737);; Biological Process: glutathione metabolic process (GO:0006749);;	K00799|4.6353e-148|oas:100141301|K00799 glutathione S-transferase [EC:2.5.1.18] | (RefSeq) GSTA1; glutathione S-transferase alpha 1	Glutathione metabolism (ko00480);; Metabolism of xenobiotics by cytochrome P450 (ko00980);; Drug metabolism - cytochrome P450 (ko00982);; Platinum drug resistance (ko01524);; Chemical carcinogenesis (ko05204)	[O]	Posttranslational modification, protein turnover, chaperones	Glutathione S-transferase, N-terminal domain;; Glutathione S-transferase, C-terminal domain;; Glutathione S-transferase, C-terminal domain	Glutathione S-transferase A1 OS=Bos taurus OX=9913 GN=GSTA1 PE=2 SV=3	O	Posttranslational modification, protein turnover, chaperones	glutathione S-transferase A1 [Ovis aries]
gene-HSPA1A	[O]	Posttranslational modification, protein turnover, chaperones	Cellular Component: ubiquitin ligase complex (GO:0000151);; Biological Process: telomere maintenance (GO:0000723);; Molecular Function: G-protein coupled receptor binding (GO:0001664);; Molecular Function: ATP binding (GO:0005524);; Cellular Component: mitochondrion (GO:0005739);; Cellular Component: centriole (GO:0005814);; Cellular Component: cytosol (GO:0005829);; Cellular Component: focal adh…	K03283|0|oas:494436|K03283 heat shock 70kDa protein 1/8 | (RefSeq) HSP70.1; heat shock 70 kDa protein 1B	Spliceosome (ko03040);; MAPK signaling pathway (ko04010);; Protein processing in endoplasmic reticulum (ko04141);; Endocytosis (ko04144);; Longevity regulating pathway - multiple species (ko04213);; Antigen processing and presentation (ko04612);; Estrogen signaling pathway (ko04915);; Legionellosis (ko05134);; Toxoplasmosis (ko05145);; Measles (ko05162);; Influenza A (ko05164);; Epstein-Barr viru…	[O]	Posttranslational modification, protein turnover, chaperones	Hsp70 protein;; MreB/Mbl protein;; NAD-specific glutamate dehydrogenase	Heat shock 70 kDa protein 1B OS=Bos taurus OX=9913 GN=HSPA1B PE=2 SV=1	O	Posttranslational modification, protein turnover, chaperones	PREDICTED: heat shock 70 kDa protein 1B isoform X3 [Bos mutus]
gene-HSPA6	[O]	Posttranslational modification, protein turnover, chaperones	Molecular Function: ATP binding (GO:0005524);; Cellular Component: centriole (GO:0005814);; Cellular Component: cytosol (GO:0005829);; Cellular Component: COP9 signalosome (GO:0008180);; Molecular Function: enzyme binding (GO:0019899);; Molecular Function: heat shock protein binding (GO:0031072);; Biological Process: cellular response to heat (GO:0034605);; Biological Process: protein refolding (…	K03283|0|chx:102185412|K03283 heat shock 70kDa protein 1/8 | (RefSeq) HSPA6; heat shock protein family A (Hsp70) member 6	Spliceosome (ko03040);; MAPK signaling pathway (ko04010);; Protein processing in endoplasmic reticulum (ko04141);; Endocytosis (ko04144);; Longevity regulating pathway - multiple species (ko04213);; Antigen processing and presentation (ko04612);; Estrogen signaling pathway (ko04915);; Legionellosis (ko05134);; Toxoplasmosis (ko05145);; Measles (ko05162);; Influenza A (ko05164);; Epstein-Barr viru…	[O]	Posttranslational modification, protein turnover, chaperones	Hsp70 protein;; MreB/Mbl protein;; NAD-specific glutamate dehydrogenase	Heat shock 70 kDa protein 6 OS=Sus scrofa OX=9823 GN=HSPA6 PE=1 SV=1	O	Posttranslational modification, protein turnover, chaperones	PREDICTED: heat shock 70 kDa protein 6 isoform X2 [Ovis aries musimon]
gene-HSPA8	[O]	Posttranslational modification, protein turnover, chaperones	Cellular Component: ubiquitin ligase complex (GO:0000151);; Biological Process: telomere maintenance (GO:0000723);; Cellular Component: Prp19 complex (GO:0000974);; Molecular Function: G-protein coupled receptor binding (GO:0001664);; Molecular Function: phosphatidylserine binding (GO:0001786);; Molecular Function: ATP binding (GO:0005524);; Cellular Component: spliceosomal complex (GO:0005681);;…	K03283|0|oaa:100080044|K03283 heat shock 70kDa protein 1/8 | (RefSeq) HSPA8; heat shock protein family A (Hsp70) member 8	Spliceosome (ko03040);; MAPK signaling pathway (ko04010);; Protein processing in endoplasmic reticulum (ko04141);; Endocytosis (ko04144);; Longevity regulating pathway - multiple species (ko04213);; Antigen processing and presentation (ko04612);; Estrogen signaling pathway (ko04915);; Legionellosis (ko05134);; Toxoplasmosis (ko05145);; Measles (ko05162);; Influenza A (ko05164);; Epstein-Barr viru…	[O]	Posttranslational modification, protein turnover, chaperones	Hsp70 protein;; MreB/Mbl protein;; NAD-specific glutamate dehydrogenase	Heat shock cognate 71 kDa protein OS=Saguinus oedipus OX=9490 GN=HSPA8 PE=2 SV=1	O	Posttranslational modification, protein turnover, chaperones	PREDICTED: heat shock cognate 71 kDa protein [Ornithorhynchus anatinus]
gene-HSPH1	[O]	Posttranslational modification, protein turnover, chaperones	Molecular Function: ATP binding (GO:0005524);; Cellular Component: nucleoplasm (GO:0005654);; Cellular Component: cytosol (GO:0005829);; Cellular Component: microtubule (GO:0005874);; Molecular Function: alpha-tubulin binding (GO:0043014);; Biological Process: positive regulation of transcription from RNA polymerase II promoter (GO:0045944);; Biological Process: chaperone mediated protein folding…	K09485|0|chx:102187688|K09485 heat shock protein 110kDa | (RefSeq) HSPH1; heat shock protein family H (Hsp110) member 1	Protein processing in endoplasmic reticulum (ko04141)	[O]	Posttranslational modification, protein turnover, chaperones	Hsp70 protein;; MreB/Mbl protein	Heat shock protein 105 kDa OS=Bos taurus OX=9913 GN=HSPH1 PE=2 SV=1	O	Posttranslational modification, protein turnover, chaperones	PREDICTED: heat shock protein 105 kDa isoform X5 [Ovis aries musimon]
gene-IL17F	--	--	Molecular Function: cytokine activity (GO:0005125);; Molecular Function: cytokine receptor binding (GO:0005126);; Cellular Component: extracellular space (GO:0005615);; Biological Process: negative regulation of angiogenesis (GO:0016525);; Biological Process: regulation of transforming growth factor beta receptor signaling pathway (GO:0017015);; Molecular Function: cytokine binding (GO:0019955);;…	K05494|6.72003e-95|oas:101104186|K05494 interleukin 17F | (RefSeq) IL17F; interleukin 17F	Inflammatory bowel disease (IBD) (ko05321)	--	--	Interleukin-17	Interleukin-17F OS=Callithrix jacchus OX=9483 GN=IL17F PE=2 SV=1	O	Posttranslational modification, protein turnover, chaperones	PREDICTED: interleukin-17F [Ovis aries musimon]
gene-JCHAIN	--	--	Biological Process: retina homeostasis (GO:0001895);; Biological Process: adaptive immune response (GO:0002250);; Biological Process: glomerular filtration (GO:0003094);; Molecular Function: single-stranded DNA binding (GO:0003697);; Biological Process: antibacterial humoral response (GO:0019731);; Molecular Function: IgA binding (GO:0019862);; Molecular Function: phosphatidylcholine binding (GO:…	--	--	--	--	Immunoglobulin J chain	Immunoglobulin J chain OS=Oryctolagus cuniculus OX=9986 GN=JCHAIN PE=1 SV=1	O	Posttranslational modification, protein turnover, chaperones	Immunoglobulin J chain [Myotis brandtii]
gene-KLK9	[O]	Posttranslational modification, protein turnover, chaperones	Molecular Function: serine-type endopeptidase activity (GO:0004252);; Biological Process: proteolysis (GO:0006508);;	K09618|1.89834e-154|chx:102179128|K09618 kallikrein 9 [EC:3.4.21.-] | (RefSeq) KLK9; kallikrein related peptidase 9	--	[E]	Amino acid transport and metabolism	Trypsin	Kallikrein-15 OS=Saguinus oedipus OX=9490 GN=KLK15 PE=3 SV=1	O	Posttranslational modification, protein turnover, chaperones	PREDICTED: kallikrein-9 [Ovis aries musimon]
gene-LCP2	--	--	Cellular Component: cytosol (GO:0005829);; Cellular Component: cell-cell junction (GO:0005911);; Biological Process: transmembrane receptor protein tyrosine kinase signaling pathway (GO:0007169);; Biological Process: intracellular signal transduction (GO:0035556);; Cellular Component: TCR signalosome (GO:0036398);; Cellular Component: plasma membrane raft (GO:0044853);; Biological Process: mast c…	K07361|0|oas:101105277|K07361 lymphocyte cytosolic protein 2 | (RefSeq) LCP2; lymphocyte cytosolic protein 2	Rap1 signaling pathway (ko04015);; Osteoclast differentiation (ko04380);; Platelet activation (ko04611);; Natural killer cell mediated cytotoxicity (ko04650);; T cell receptor signaling pathway (ko04660);; Fc epsilon RI signaling pathway (ko04664)	--	--	SAM domain (Sterile alpha motif)	--	O	Posttranslational modification, protein turnover, chaperones	PREDICTED: lymphocyte cytosolic protein 2 isoform X1 [Ovis aries]
gene-LOC100144429	[O]	Posttranslational modification, protein turnover, chaperones	Molecular Function: serine-type endopeptidase activity (GO:0004252);; Cellular Component: extracellular region (GO:0005576);; Biological Process: proteolysis (GO:0006508);;	K01340|0|oas:100144429|K01340 tryptase [EC:3.4.21.59] | (RefSeq) tryptase-2	--	[E]	Amino acid transport and metabolism	Trypsin;; Trypsin-like peptidase domain;; Domain of unknown function (DUF1986)	Tryptase-2 OS=Ovis aries OX=9940 PE=2 SV=1	O	Posttranslational modification, protein turnover, chaperones	tryptase-2 precursor [Ovis aries]
gene-LOC101103238	--	--	Biological Process: leukocyte homeostasis (GO:0001776);; Biological Process: positive regulation of leukocyte chemotaxis (GO:0002690);; Cellular Component: extracellular space (GO:0005615);; Biological Process: inflammatory response (GO:0006954);; Biological Process: immune response (GO:0006955);; Biological Process: G-protein coupled receptor signaling pathway (GO:0007186);; Molecular Function: …	K05506|2.3928e-66|chx:102181582|K05506 C-X-C motif chemokine 5/6 | (RefSeq) CXCL6; C-X-C motif chemokine 6	Chemokine signaling pathway (ko04062);; Pertussis (ko05133);; Rheumatoid arthritis (ko05323)	--	--	Small cytokines (intecrine/chemokine), interleukin-8 like	C-X-C motif chemokine 6 OS=Bos taurus OX=9913 GN=CXCL6 PE=1 SV=2	O	Posttranslational modification, protein turnover, chaperones	PREDICTED: C-X-C motif chemokine 6 isoform X2 [Ovis aries musimon]
gene-LOC101103612	[O]	Posttranslational modification, protein turnover, chaperones	Cellular Component: extracellular space (GO:0005615);;	K13963|0|oas:101103612|K13963 serpin B | (RefSeq) serpin B3-like	Amoebiasis (ko05146)	[V]	Defense mechanisms	Serpin (serine protease inhibitor)	Leukocyte elastase inhibitor OS=Equus caballus OX=9796 GN=SERPINB1 PE=1 SV=3	O	Posttranslational modification, protein turnover, chaperones	PREDICTED: serpin B3-like isoform X2 [Ovis aries musimon]
gene-LOC101103862	[O]	Posttranslational modification, protein turnover, chaperones	Molecular Function: serine-type endopeptidase inhibitor activity (GO:0004867);; Cellular Component: extracellular space (GO:0005615);; Biological Process: negative regulation of endopeptidase activity (GO:0010951);;	K13963|0|oas:101103862|K13963 serpin B | (RefSeq) serpin B4-like	Amoebiasis (ko05146)	[V]	Defense mechanisms	Serpin (serine protease inhibitor)	Leukocyte elastase inhibitor OS=Equus caballus OX=9796 GN=SERPINB1 PE=1 SV=3	O	Posttranslational modification, protein turnover, chaperones	PREDICTED: serpin B4-like isoform X1 [Ovis aries]
gene-LOC101105044	[O]	Posttranslational modification, protein turnover, chaperones	Molecular Function: serine-type endopeptidase inhibitor activity (GO:0004867);; Cellular Component: extracellular space (GO:0005615);; Cellular Component: cytoplasm (GO:0005737);; Biological Process: negative regulation of endopeptidase activity (GO:0010951);; Biological Process: negative regulation of apoptotic process (GO:0043066);;	K19821|0|oas:101105044|K19821 plasminogen activator inhibitor 2 | (RefSeq) plasminogen activator inhibitor 2	Complement and coagulation cascades (ko04610)	[V]	Defense mechanisms	Serpin (serine protease inhibitor)	Serpin B10 OS=Rhinolophus ferrumequinum OX=59479 GN=SERPINB10 PE=3 SV=1	O	Posttranslational modification, protein turnover, chaperones	PREDICTED: plasminogen activator inhibitor 2 [Ovis aries musimon]
gene-LOC101106384	--	--	Molecular Function: actin monomer binding (GO:0003785);; Cellular Component: nucleus (GO:0005634);; Cellular Component: cytosol (GO:0005829);; Cellular Component: cytoskeleton (GO:0005856);; Biological Process: actin filament organization (GO:0007015);; Biological Process: regulation of cell migration (GO:0030334);;	K05764|2.73376e-38|oas:101106384|K05764 thymosin, beta 4 | (RefSeq) thymosin beta-4	Regulation of actin cytoskeleton (ko04810)	[N]	Cell motility	Thymosin beta-4 family	Thymosin beta-4 OS=Pongo abelii OX=9601 GN=TMSB4X PE=3 SV=3	O	Posttranslational modification, protein turnover, chaperones	PREDICTED: thymosin beta-4 isoform X1 [Ovis aries]
gene-LOC101106871	--	--	Biological Process: angiogenesis (GO:0001525);; Cellular Component: extracellular region (GO:0005576);; Biological Process: chemotaxis (GO:0006935);; Biological Process: cell differentiation (GO:0030154);;	--	--	--	--	VEGF co-regulated chemokine 1	C-X-C motif chemokine 17 OS=Bos taurus OX=9913 GN=CXCL17 PE=3 SV=1	O	Posttranslational modification, protein turnover, chaperones	PREDICTED: VEGF coregulated chemokine 1 [Ovis aries]
gene-LOC101113965	--	--	--	K12157|1.7076e-96|oas:101113965|K12157 ubiquitin D | (RefSeq) ubiquitin D-like	--	[OR]	Posttranslational modification, protein turnover, chaperones;; General function prediction only	Ubiquitin family;; Ubiquitin-2 like Rad60 SUMO-like	Polyubiquitin-B OS=Pongo pygmaeus OX=9600 GN=UBB PE=3 SV=1	O	Posttranslational modification, protein turnover, chaperones	PREDICTED: ubiquitin D-like [Bubalus bubalis]
gene-LOC101117013	--	--	Molecular Function: cysteine-type endopeptidase activity (GO:0004197);; Biological Process: proteolysis (GO:0006508);; Biological Process: regulation of apoptotic process (GO:0042981);;	K01370|0|oas:101117013|K01370 caspase 1 [EC:3.4.22.36] | (RefSeq) caspase-1-like	NOD-like receptor signaling pathway (ko04621);; Cytosolic DNA-sensing pathway (ko04623);; Amyotrophic lateral sclerosis (ALS) (ko05014);; Salmonella infection (ko05132);; Pertussis (ko05133);; Legionellosis (ko05134);; Influenza A (ko05164)	[D]	Cell cycle control, cell division, chromosome partitioning	Caspase domain;; Caspase recruitment domain	Caspase-1 OS=Sus scrofa OX=9823 GN=CASP1 PE=2 SV=1	O	Posttranslational modification, protein turnover, chaperones	PREDICTED: caspase-1-like [Ovis aries]
gene-LOC101117785	--	--	Molecular Function: amyloid-beta binding (GO:0001540);; Biological Process: regulation of protein phosphorylation (GO:0001932);; Biological Process: endothelial cell proliferation (GO:0001935);; Biological Process: negative regulation of cytokine secretion involved in immune response (GO:0002740);; Biological Process: phosphatidylcholine biosynthetic process (GO:0006656);; Biological Process: cho…	K08757|3.06253e-175|chx:102180141|K08757 apolipoprotein A-I | (RefSeq) APOA1; apolipoprotein A1	PPAR signaling pathway (ko03320);; Fat digestion and absorption (ko04975);; Vitamin digestion and absorption (ko04977);; African trypanosomiasis (ko05143)	--	--	Apolipoprotein A1/A4/E domain;; YtxH-like protein	Apolipoprotein A-I OS=Bos taurus OX=9913 GN=APOA1 PE=1 SV=3	O	Posttranslational modification, protein turnover, chaperones	PREDICTED: apolipoprotein A-I [Ovis aries musimon]
gene-LOC101119572	--	--	Biological Process: monocyte chemotaxis (GO:0002548);; Molecular Function: protein kinase activity (GO:0004672);; Cellular Component: extracellular space (GO:0005615);; Cellular Component: cell (GO:0005623);; Biological Process: calcium ion transport (GO:0006816);; Biological Process: cellular calcium ion homeostasis (GO:0006874);; Biological Process: exocytosis (GO:0006887);; Biological Process:…	K16596|6.76183e-63|oas:101119572|K16596 C-C motif chemokine 8 | (RefSeq) CCL8; C-C motif chemokine 8	Cytokine-cytokine receptor interaction (ko04060);; Chemokine signaling pathway (ko04062)	--	--	Small cytokines (intecrine/chemokine), interleukin-8 like	C-C motif chemokine 8 OS=Bos taurus OX=9913 GN=CCL8 PE=3 SV=1	O	Posttranslational modification, protein turnover, chaperones	CCL8 [Cervus elaphus hippelaphus]
gene-LOC101119832	--	--	Biological Process: positive regulation of endothelial cell proliferation (GO:0001938);; Biological Process: monocyte chemotaxis (GO:0002548);; Cellular Component: extracellular space (GO:0005615);; Biological Process: G-protein coupled receptor signaling pathway (GO:0007186);; Molecular Function: chemokine activity (GO:0008009);; Biological Process: regulation of cell shape (GO:0008360);; Biolog…	K16597|2.68227e-62|oas:101119832|K16597 C-C motif chemokine 11 | (RefSeq) CCL11; eotaxin	Cytokine-cytokine receptor interaction (ko04060);; Chemokine signaling pathway (ko04062);; Asthma (ko05310)	--	--	Small cytokines (intecrine/chemokine), interleukin-8 like	Eotaxin OS=Bos taurus OX=9913 GN=CCL11 PE=3 SV=1	O	Posttranslational modification, protein turnover, chaperones	PREDICTED: eotaxin [Ovis aries]
gene-LOC101120093	--	--	Cellular Component: extracellular space (GO:0005615);; Cellular Component: intracellular (GO:0005622);; Biological Process: cytoskeleton organization (GO:0007010);; Biological Process: G-protein coupled receptor signaling pathway (GO:0007186);; Molecular Function: chemokine activity (GO:0008009);; Biological Process: regulation of cell shape (GO:0008360);; Biological Process: response to wounding…	K14624|1.06609e-53|oas:101120093|K14624 C-C motif chemokine 2 | (RefSeq) C-C motif chemokine 2	Cytokine-cytokine receptor interaction (ko04060);; Chemokine signaling pathway (ko04062);; NOD-like receptor signaling pathway (ko04621);; TNF signaling pathway (ko04668);; AGE-RAGE signaling pathway in diabetic complications (ko04933);; Chagas disease (American trypanosomiasis) (ko05142);; Malaria (ko05144);; Influenza A (ko05164);; Herpes simplex infection (ko05168);; Rheumatoid arthritis (ko05…	--	--	Small cytokines (intecrine/chemokine), interleukin-8 like	C-C motif chemokine 2 OS=Bos taurus OX=9913 GN=CCL2 PE=3 SV=1	O	Posttranslational modification, protein turnover, chaperones	PREDICTED: C-C motif chemokine 2 [Ovis aries]
gene-LOC101121267	[O]	Posttranslational modification, protein turnover, chaperones	Molecular Function: serine-type endopeptidase activity (GO:0004252);; Cellular Component: extracellular region (GO:0005576);; Cellular Component: integral component of plasma membrane (GO:0005887);; Biological Process: proteolysis (GO:0006508);;	K18769|0|oas:101121267|K18769 transmembrane protease serine 11G [EC:3.4.21.-] | (RefSeq) transmembrane protease serine 11G-like	--	[E]	Amino acid transport and metabolism	Trypsin;; SEA domain;; Domain of unknown function (DUF1986)	Serine protease hepsin OS=Pongo abelii OX=9601 GN=HPN PE=2 SV=1	O	Posttranslational modification, protein turnover, chaperones	PREDICTED: transmembrane protease serine 11G-like [Ovis aries musimon]
gene-LOC105605968	[O]	Posttranslational modification, protein turnover, chaperones	Cellular Component: ubiquitin ligase complex (GO:0000151);; Molecular Function: G-protein coupled receptor binding (GO:0001664);; Molecular Function: ATP binding (GO:0005524);; Cellular Component: nucleus (GO:0005634);; Cellular Component: mitochondrion (GO:0005739);; Cellular Component: endoplasmic reticulum (GO:0005783);; Cellular Component: cytosol (GO:0005829);; Biological Process: protein fo…	K09502|0|lve:103085833|K09502 DnaJ homolog subfamily A member 1 | (RefSeq) DNAJA1; DnaJ heat shock protein family (Hsp40) member A1	Protein processing in endoplasmic reticulum (ko04141)	[O]	Posttranslational modification, protein turnover, chaperones	DnaJ C terminal domain;; DnaJ domain;; DnaJ central domain	DnaJ homolog subfamily A member 1 OS=Bos taurus OX=9913 GN=DNAJA1 PE=2 SV=2	O	Posttranslational modification, protein turnover, chaperones	PREDICTED: dnaJ homolog subfamily A member 1 [Orcinus orca]
gene-LOC105608622	[O]	Posttranslational modification, protein turnover, chaperones	Cellular Component: zona pellucida receptor complex (GO:0002199);; Molecular Function: ATP binding (GO:0005524);; Cellular Component: nucleoplasm (GO:0005654);; Cellular Component: centrosome (GO:0005813);; Cellular Component: chaperonin-containing T-complex (GO:0005832);; Cellular Component: microtubule (GO:0005874);; Cellular Component: cilium (GO:0005929);; Biological Process: protein folding …	K09496|0|chx:102172361|K09496 T-complex protein 1 subunit delta | (RefSeq) CCT4; chaperonin containing TCP1 subunit 4	--	[O]	Posttranslational modification, protein turnover, chaperones	TCP-1/cpn60 chaperonin family	T-complex protein 1 subunit delta OS=Bos taurus OX=9913 GN=CCT4 PE=1 SV=3	O	Posttranslational modification, protein turnover, chaperones	PREDICTED: T-complex protein 1 subunit delta [Ovis aries musimon]
gene-LOC114108604	--	--	Biological Process: retina homeostasis (GO:0001895);; Biological Process: positive regulation of T cell mediated cytotoxicity (GO:0001916);; Molecular Function: protein binding (GO:0001948);; Biological Process: antigen processing and presentation of exogenous protein antigen via MHC class Ib, TAP-dependent (GO:0002481);; Biological Process: positive regulation of T cell cytokine production (GO:0…	K08055|9.28715e-67|oas:443295|K08055 beta-2-microglobulin | (RefSeq) B2M; beta-2-microglobulin	Antigen processing and presentation (ko04612)	--	--	Immunoglobulin C1-set domain	Beta-2-microglobulin OS=Ovis aries OX=9940 GN=B2M PE=3 SV=1	O	Posttranslational modification, protein turnover, chaperones	beta-2-microglobulin precursor [Ovis aries]
gene-LOC114108605	[O]	Posttranslational modification, protein turnover, chaperones	Cellular Component: ubiquitin ligase complex (GO:0000151);; Biological Process: telomere maintenance (GO:0000723);; Molecular Function: G-protein coupled receptor binding (GO:0001664);; Molecular Function: ATP binding (GO:0005524);; Cellular Component: mitochondrion (GO:0005739);; Cellular Component: centriole (GO:0005814);; Cellular Component: cytosol (GO:0005829);; Cellular Component: focal adh…	K03283|0|oas:494436|K03283 heat shock 70kDa protein 1/8 | (RefSeq) HSP70.1; heat shock 70 kDa protein 1B	Spliceosome (ko03040);; MAPK signaling pathway (ko04010);; Protein processing in endoplasmic reticulum (ko04141);; Endocytosis (ko04144);; Longevity regulating pathway - multiple species (ko04213);; Antigen processing and presentation (ko04612);; Estrogen signaling pathway (ko04915);; Legionellosis (ko05134);; Toxoplasmosis (ko05145);; Measles (ko05162);; Influenza A (ko05164);; Epstein-Barr viru…	[O]	Posttranslational modification, protein turnover, chaperones	Hsp70 protein;; MreB/Mbl protein;; NAD-specific glutamate dehydrogenase	Heat shock 70 kDa protein 1B OS=Bos taurus OX=9913 GN=HSPA1B PE=2 SV=1	O	Posttranslational modification, protein turnover, chaperones	PREDICTED: heat shock 70 kDa protein 1B [Ovis aries]
gene-LOC114108752	--	--	Cellular Component: nucleoplasm (GO:0005654);; Cellular Component: cytoplasm (GO:0005737);; Biological Process: protein desumoylation (GO:0016926);; Molecular Function: SUMO-specific protease activity (GO:0016929);; Biological Process: regulation of spindle assembly (GO:0090169);; Biological Process: regulation of kinetochore assembly (GO:0090234);;	K08595|1.92173e-180|oas:101118793|K08595 sentrin-specific protease 6 [EC:3.4.22.68] | (RefSeq) SENP6; SUMO1/sentrin specific peptidase 6	--	[O]	Posttranslational modification, protein turnover, chaperones	--	Sentrin-specific protease 7 OS=Bos taurus OX=9913 GN=SENP7 PE=2 SV=1	O	Posttranslational modification, protein turnover, chaperones	PREDICTED: sentrin-specific protease 6 isoform X5 [Capra hircus]
gene-LOC114109030	[O]	Posttranslational modification, protein turnover, chaperones	Molecular Function: serine-type endopeptidase activity (GO:0004252);; Cellular Component: cytoplasm (GO:0005737);; Biological Process: immune response (GO:0006955);; Biological Process: protein processing (GO:0016485);; Cellular Component: intracellular membrane-bounded organelle (GO:0043231);;	K09616|3.89093e-157|phd:102335333|K09616 granzyme H (cathepsin G-like 2) [EC:3.4.21.-] | (RefSeq) granzyme H-like	--	[E]	Amino acid transport and metabolism	Trypsin;; Trypsin-like peptidase domain	Mast cell protease 3 OS=Ovis aries OX=9940 PE=2 SV=1	O	Posttranslational modification, protein turnover, chaperones	PREDICTED: granzyme H-like isoform X3 [Ovis aries musimon]
gene-LOC114109611	--	--	--	K12157|8.31634e-105|oas:101113965|K12157 ubiquitin D | (RefSeq) ubiquitin D-like	--	[OR]	Posttranslational modification, protein turnover, chaperones;; General function prediction only	Ubiquitin family;; Ubiquitin-2 like Rad60 SUMO-like;; Ubiquitin-like domain	Polyubiquitin-B OS=Pongo pygmaeus OX=9600 GN=UBB PE=3 SV=1	O	Posttranslational modification, protein turnover, chaperones	PREDICTED: ubiquitin D-like [Capra hircus]
gene-LOC114114905	[K]	Transcription	Cellular Component: mitochondrial inner membrane (GO:0005743);; Biological Process: cellular response to starvation (GO:0009267);; Cellular Component: integral component of membrane (GO:0016021);; Biological Process: regulation of lipid metabolic process (GO:0019216);; Biological Process: negative regulation of protein complex assembly (GO:0031333);; Biological Process: negative regulation of mit…	K09535|3.51491e-101|chx:102177726|K09535 DnaJ homolog subfamily C member 15 | (RefSeq) DNAJC15; DnaJ heat shock protein family (Hsp40) member C15	--	[O]	Posttranslational modification, protein turnover, chaperones	DnaJ domain	DnaJ homolog subfamily C member 15 OS=Pongo abelii OX=9601 GN=DNAJC15 PE=2 SV=1	O	Posttranslational modification, protein turnover, chaperones	PREDICTED: dnaJ homolog subfamily C member 15 isoform X2 [Ovis aries musimon]
gene-MARCKSL1	--	--	Molecular Function: actin binding (GO:0003779);; Molecular Function: calmodulin binding (GO:0005516);; Cellular Component: cytoplasm (GO:0005737);; Cellular Component: plasma membrane (GO:0005886);; Biological Process: positive regulation of cell proliferation (GO:0008284);; Cellular Component: extracellular exosome (GO:0070062);;	K13536|2.13577e-76|bta:539555|K13536 MARCKS-related protein | (RefSeq) MARCKSL1; MARCKS like 1	Fc gamma R-mediated phagocytosis (ko04666);; Leishmaniasis (ko05140)	--	--	MARCKS family	MARCKS-related protein OS=Bos taurus OX=9913 GN=MARCKSL1 PE=2 SV=1	O	Posttranslational modification, protein turnover, chaperones	PREDICTED: MARCKS-related protein [Bubalus bubalis]
gene-MMP25	[O]	Posttranslational modification, protein turnover, chaperones	Molecular Function: metalloendopeptidase activity (GO:0004222);; Molecular Function: calcium ion binding (GO:0005509);; Cellular Component: plasma membrane (GO:0005886);; Biological Process: proteolysis (GO:0006508);; Biological Process: inflammatory response (GO:0006954);; Molecular Function: zinc ion binding (GO:0008270);; Cellular Component: integral component of membrane (GO:0016021);; Cellul…	K08003|0|chx:102177582|K08003 matrix metalloproteinase-25 (membrane-inserted) [EC:3.4.24.-] | (RefSeq) MMP25; matrix metallopeptidase 25	--	[OW]	Posttranslational modification, protein turnover, chaperones;; Extracellular structures	Matrixin;; Hemopexin;; Putative peptidoglycan binding domain	Matrix metalloproteinase-14 OS=Pongo abelii OX=9601 GN=MMP14 PE=2 SV=1	O	Posttranslational modification, protein turnover, chaperones	TPA: matrix metalloproteinase 25 preproprotein-like [Bos taurus]
gene-MZB1	--	--	Biological Process: positive regulation of immunoglobulin biosynthetic process (GO:0002642);; Cellular Component: extracellular region (GO:0005576);; Cellular Component: endoplasmic reticulum lumen (GO:0005788);; Biological Process: positive regulation of cell proliferation (GO:0008284);; Biological Process: regulation of B cell proliferation (GO:0030888);; Biological Process: integrin activation…	--	--	--	--	TLR4 regulator and MIR-interacting MSAP	Marginal zone B- and B1-cell-specific protein OS=Bos taurus OX=9913 GN=MZB1 PE=2 SV=1	O	Posttranslational modification, protein turnover, chaperones	PREDICTED: marginal zone B- and B1-cell-specific protein [Ovis aries]
gene-PGLYRP2	[M]	Cell wall/membrane/envelope biogenesis	Biological Process: pattern recognition receptor signaling pathway (GO:0002221);; Molecular Function: zinc ion binding (GO:0008270);; Molecular Function: N-acetylmuramoyl-L-alanine amidase activity (GO:0008745);; Biological Process: peptidoglycan catabolic process (GO:0009253);; Molecular Function: peptidoglycan receptor activity (GO:0016019);; Biological Process: detection of bacterium (GO:00160…	K01446|0|oas:101119301|K01446 peptidoglycan recognition protein | (RefSeq) PGLYRP2; peptidoglycan recognition protein 2	--	--	--	N-acetylmuramoyl-L-alanine amidase	N-acetylmuramoyl-L-alanine amidase OS=Sus scrofa OX=9823 GN=PGLYRP2 PE=2 SV=1	O	Posttranslational modification, protein turnover, chaperones	PREDICTED: N-acetylmuramoyl-L-alanine amidase [Ovis aries]
gene-PLAUR	--	--	Biological Process: positive regulation of protein phosphorylation (GO:0001934);; Molecular Function: receptor binding (GO:0005102);; Cellular Component: integral component of plasma membrane (GO:0005887);; Cellular Component: focal adhesion (GO:0005925);; Molecular Function: kinase activity (GO:0016301);; Molecular Function: protein domain specific binding (GO:0019904);; Molecular Function: urok…	K03985|0|chx:102186624|K03985 plasminogen activator, urokinase receptor | (RefSeq) PLAUR, u-PAR; plasminogen activator, urokinase receptor	Complement and coagulation cascades (ko04610);; Proteoglycans in cancer (ko05205)	--	--	u-PAR/Ly-6 domain	Urokinase plasminogen activator surface receptor OS=Bos taurus OX=9913 GN=PLAUR PE=2 SV=1	O	Posttranslational modification, protein turnover, chaperones	PREDICTED: urokinase plasminogen activator surface receptor isoform X1 [Ovis aries]
gene-PRSS22	[O]	Posttranslational modification, protein turnover, chaperones	Molecular Function: serine-type endopeptidase activity (GO:0004252);; Biological Process: proteolysis (GO:0006508);;	K09626|0|oas:101117723|K09626 brain-specific serine protease 4 [EC:3.4.21.-] | (RefSeq) PRSS22; protease, serine 22	--	[E]	Amino acid transport and metabolism	Trypsin;; Domain of unknown function (DUF1986)	Tryptase-2 OS=Ovis aries OX=9940 PE=2 SV=1	O	Posttranslational modification, protein turnover, chaperones	PREDICTED: brain-specific serine protease 4 isoform X2 [Ovis aries musimon]
gene-PRSS27	[O]	Posttranslational modification, protein turnover, chaperones	Molecular Function: serine-type endopeptidase activity (GO:0004252);; Cellular Component: plasma membrane (GO:0005886);; Biological Process: proteolysis (GO:0006508);;	K09628|0|chx:102174527|K09628 serine protease 27 [EC:3.4.21.-] | (RefSeq) PRSS27; protease, serine 27	--	[E]	Amino acid transport and metabolism	Trypsin;; Domain of unknown function (DUF1986)	Tryptase OS=Sus scrofa OX=9823 GN=MCT7 PE=2 SV=1	O	Posttranslational modification, protein turnover, chaperones	PREDICTED: serine protease 27 isoform X2 [Ovis aries musimon]
gene-PSMB10	[O]	Posttranslational modification, protein turnover, chaperones	Biological Process: cell morphogenesis (GO:0000902);; Molecular Function: threonine-type endopeptidase activity (GO:0004298);; Cellular Component: nucleus (GO:0005634);; Cellular Component: cytoplasm (GO:0005737);; Cellular Component: proteasome core complex (GO:0005839);; Biological Process: T cell proliferation (GO:0042098);; Biological Process: proteolysis involved in cellular protein cataboli…	K02733|0|oas:101116929|K02733 20S proteasome subunit beta 10 [EC:3.4.25.1] | (RefSeq) PSMB10; proteasome subunit beta 10	Proteasome (ko03050)	[O]	Posttranslational modification, protein turnover, chaperones	Proteasome subunit;; Proteasome beta subunits C terminal	Proteasome subunit beta type-10 OS=Bos taurus OX=9913 GN=PSMB10 PE=1 SV=1	O	Posttranslational modification, protein turnover, chaperones	PREDICTED: proteasome subunit beta type-10 [Ovis aries]
gene-PSMB8	[O]	Posttranslational modification, protein turnover, chaperones	Molecular Function: threonine-type endopeptidase activity (GO:0004298);; Cellular Component: nucleus (GO:0005634);; Cellular Component: cytoplasm (GO:0005737);; Cellular Component: proteasome core complex (GO:0005839);; Biological Process: antigen processing and presentation (GO:0019882);; Biological Process: fat cell differentiation (GO:0045444);; Biological Process: proteolysis involved in cell…	K02740|0|oas:100174905|K02740 20S proteasome subunit beta 8 [EC:3.4.25.1] | (RefSeq) PSMB8; proteasome subunit beta 8	Proteasome (ko03050)	[O]	Posttranslational modification, protein turnover, chaperones	Proteasome subunit	Proteasome subunit beta type-8 OS=Bos taurus OX=9913 GN=PSMB8 PE=1 SV=2	O	Posttranslational modification, protein turnover, chaperones	proteasome subunit beta type-8 [Ovis aries]
gene-PSMB9	--	--	Biological Process: immune system process (GO:0002376);; Molecular Function: threonine-type endopeptidase activity (GO:0004298);; Cellular Component: nucleus (GO:0005634);; Cellular Component: cytoplasm (GO:0005737);; Cellular Component: proteasome core complex (GO:0005839);; Biological Process: proteolysis involved in cellular protein catabolic process (GO:0051603);; Cellular Component: extracel…	K02741|6.92113e-135|chx:102181449|K02741 20S proteasome subunit beta 9 [EC:3.4.25.1] | (RefSeq) PSMB9; proteasome subunit beta 9	Proteasome (ko03050)	[O]	Posttranslational modification, protein turnover, chaperones	Proteasome subunit	Proteasome subunit beta type-9 OS=Bos taurus OX=9913 GN=PSMB9 PE=1 SV=1	O	Posttranslational modification, protein turnover, chaperones	PREDICTED: proteasome subunit beta type-9 isoform X2 [Ovis aries musimon]
gene-RNF222	--	--	Molecular Function: transcription factor binding (GO:0008134);; Molecular Function: zinc ion binding (GO:0008270);; Cellular Component: integral component of membrane (GO:0016021);; Biological Process: protein ubiquitination (GO:0016567);; Molecular Function: SUMO polymer binding (GO:0032184);; Biological Process: negative regulation of protein sumoylation (GO:0033234);; Cellular Component: SUMO-…	--	--	--	--	Ring finger domain;; RING-type zinc-finger;; zinc-RING finger domain;; Zinc finger, C3HC4 type (RING finger);; Zinc finger, C3HC4 type (RING finger)	--	O	Posttranslational modification, protein turnover, chaperones	PREDICTED: RING finger protein 222-like isoform X1 [Ovis aries musimon]
gene-SERPINE2	[O]	Posttranslational modification, protein turnover, chaperones	Molecular Function: serine-type endopeptidase inhibitor activity (GO:0004867);; Molecular Function: receptor binding (GO:0005102);; Cellular Component: extracellular space (GO:0005615);; Cellular Component: cytosol (GO:0005829);; Molecular Function: heparin binding (GO:0008201);; Molecular Function: peptidase activity (GO:0008233);; Biological Process: negative regulation of cell proliferation (G…	K16643|0|oas:101122004|K16643 glia-derived nexin | (RefSeq) SERPINE2; serpin family E member 2	--	[V]	Defense mechanisms	Serpin (serine protease inhibitor)	Plasminogen activator inhibitor 1 OS=Neovison vison OX=452646 GN=SERPINE1 PE=2 SV=1	O	Posttranslational modification, protein turnover, chaperones	PREDICTED: glia-derived nexin-like isoform X2 [Bubalus bubalis]
gene-SFTPB	--	--	Molecular Function: G-protein coupled receptor binding (GO:0001664);; Cellular Component: extracellular space (GO:0005615);; Cellular Component: lysosome (GO:0005764);; Cellular Component: multivesicular body (GO:0005771);; Biological Process: sphingolipid metabolic process (GO:0006665);; Biological Process: respiratory gaseous exchange (GO:0007585);; Molecular Function: enzyme activator activity…	--	--	[IG]	Lipid transport and metabolism;; Carbohydrate transport and metabolism	Saposin-like type B, region 2;; Saposin A-type domain;; Saposin-like type B, region 1	Pulmonary surfactant-associated protein B OS=Bos taurus OX=9913 GN=SFTPB PE=1 SV=3	O	Posttranslational modification, protein turnover, chaperones	pulmonary surfactant-associated protein B, partial [Ovis aries]
gene-SLA2	--	--	Biological Process: negative regulation of transcription from RNA polymerase II promoter (GO:0000122);; Molecular Function: SH3/SH2 adaptor activity (GO:0005070);; Cellular Component: late endosome (GO:0005770);; Cellular Component: plasma membrane (GO:0005886);; Biological Process: positive regulation of signal transduction (GO:0009967);; Biological Process: T cell activation (GO:0042110);; Mole…	--	--	--	--	SH2 domain;; SH3 domain	Tyrosine-protein kinase HCK OS=Macaca fascicularis OX=9541 GN=HCK PE=2 SV=3	O	Posttranslational modification, protein turnover, chaperones	PREDICTED: src-like-adapter 2 [Ovis aries]
gene-SOCS1	--	--	Molecular Function: protein kinase inhibitor activity (GO:0004860);; Molecular Function: insulin-like growth factor receptor binding (GO:0005159);; Cellular Component: cytoplasm (GO:0005737);; Biological Process: negative regulation of protein kinase activity (GO:0006469);; Biological Process: regulation of activation of Janus kinase activity (GO:0010534);; Biological Process: protein ubiquitinat…	K04694|3.50558e-110|bta:518795|K04694 suppressor of cytokine signaling 1 | (RefSeq) SOCS1; suppressor of cytokine signaling 1	Ubiquitin mediated proteolysis (ko04120);; Osteoclast differentiation (ko04380);; Jak-STAT signaling pathway (ko04630);; Insulin signaling pathway (ko04910);; Prolactin signaling pathway (ko04917);; Type II diabetes mellitus (ko04930);; Toxoplasmosis (ko05145);; MicroRNAs in cancer (ko05206)	[T]	Signal transduction mechanisms	SH2 domain;; SOCS box	Suppressor of cytokine signaling 2 OS=Sus scrofa OX=9823 GN=SOCS2 PE=2 SV=1	O	Posttranslational modification, protein turnover, chaperones	PREDICTED: suppressor of cytokine signaling 1 [Rhinolophus sinicus]
gene-SOCS3	--	--	Molecular Function: protein kinase inhibitor activity (GO:0004860);; Cellular Component: cytoplasm (GO:0005737);; Biological Process: negative regulation of protein kinase activity (GO:0006469);; Biological Process: protein ubiquitination (GO:0016567);; Biological Process: cytokine-mediated signaling pathway (GO:0019221);; Biological Process: regulation of growth (GO:0040008);; Biological Process…	K04696|2.37532e-123|chx:102187711|K04696 suppressor of cytokine signaling 3 | (RefSeq) SOCS3; suppressor of cytokine signaling 3	Ubiquitin mediated proteolysis (ko04120);; Osteoclast differentiation (ko04380);; Jak-STAT signaling pathway (ko04630);; TNF signaling pathway (ko04668);; Insulin signaling pathway (ko04910);; Prolactin signaling pathway (ko04917);; Adipocytokine signaling pathway (ko04920);; Type II diabetes mellitus (ko04930);; Insulin resistance (ko04931);; Non-alcoholic fatty liver disease (NAFLD) (ko04932);;…	[T]	Signal transduction mechanisms	SH2 domain;; SOCS box	Suppressor of cytokine signaling 3 OS=Bos taurus OX=9913 GN=SOCS3 PE=2 SV=1	O	Posttranslational modification, protein turnover, chaperones	PREDICTED: suppressor of cytokine signaling 3 [Ovis aries musimon]
gene-SPINK9	--	--	Molecular Function: serine-type endopeptidase inhibitor activity (GO:0004867);; Molecular Function: peptidase activity (GO:0008233);; Biological Process: negative regulation of serine-type endopeptidase activity (GO:1900004);;	--	--	[R]	General function prediction only	Kazal-type serine protease inhibitor domain;; Kazal-type serine protease inhibitor domain	Serine protease inhibitor Kazal-type 6 OS=Bos taurus OX=9913 GN=SPINK6 PE=1 SV=3	O	Posttranslational modification, protein turnover, chaperones	PREDICTED: serine protease inhibitor Kazal-type 9 [Ovis aries]
gene-SRGN	--	--	Cellular Component: extracellular space (GO:0005615);; Cellular Component: Golgi apparatus (GO:0005794);; Biological Process: granzyme-mediated apoptotic signaling pathway (GO:0008626);; Biological Process: protein processing (GO:0016485);; Biological Process: negative regulation of bone mineralization (GO:0030502);; Biological Process: maintenance of protease location in mast cell secretory gran…	K06849|4.29619e-79|oas:101107327|K06849 proteoglycan peptide core protein | (RefSeq) SRGN; serglycin	--	--	--	Serglycin	--	O	Posttranslational modification, protein turnover, chaperones	PREDICTED: serglycin isoform X1 [Ovis aries musimon]
gene-TPSB2	[O]	Posttranslational modification, protein turnover, chaperones	Molecular Function: serine-type endopeptidase activity (GO:0004252);; Cellular Component: extracellular region (GO:0005576);; Biological Process: proteolysis (GO:0006508);;	K01340|0|oas:443433|K01340 tryptase [EC:3.4.21.59] | (RefSeq) TPSB2, TRYPTASE-1; tryptase beta 2	--	[E]	Amino acid transport and metabolism	Trypsin;; Trypsin-like peptidase domain	Tryptase-2 OS=Ovis aries OX=9940 PE=2 SV=1	O	Posttranslational modification, protein turnover, chaperones	tryptase beta-2 precursor [Ovis aries]
gene-UBASH3B	[G]	Carbohydrate transport and metabolism	Molecular Function: protein tyrosine phosphatase activity (GO:0004725);; Biological Process: negative regulation of protein kinase activity (GO:0006469);; Biological Process: negative regulation of signal transduction (GO:0009968);; Biological Process: peptidyl-tyrosine dephosphorylation (GO:0035335);; Biological Process: negative regulation of osteoclast differentiation (GO:0045671);; Biological…	K18993|0|bta:523809|K18993 ubiquitin-associated and SH3 domain-containing protein [EC:3.1.3.48] | (RefSeq) UBASH3B; ubiquitin associated and SH3 domain containing B	--	[G]	Carbohydrate transport and metabolism	Variant SH3 domain;; Histidine phosphatase superfamily (branch 1);; UBA/TS-N domain;; SH3 domain	UBX domain-containing protein 1 OS=Bos taurus OX=9913 GN=UBXN1 PE=2 SV=1	O	Posttranslational modification, protein turnover, chaperones	ubiquitin-associated and SH3 domain-containing protein B [Bos taurus]
gene-WNT5B	--	--	Biological Process: chondrocyte differentiation (GO:0002062);; Molecular Function: frizzled binding (GO:0005109);; Cellular Component: proteinaceous extracellular matrix (GO:0005578);; Cellular Component: extracellular space (GO:0005615);; Cellular Component: cell surface (GO:0009986);; Biological Process: neuron differentiation (GO:0030182);; Biological Process: positive regulation of cell migra…	K00444|0|phd:102328611|K00444 wingless-type MMTV integration site family, member 5 | (RefSeq) WNT5B; Wnt family member 5B	mTOR signaling pathway (ko04150);; Wnt signaling pathway (ko04310);; Axon guidance (ko04360);; Hippo signaling pathway (ko04390);; Signaling pathways regulating pluripotency of stem cells (ko04550);; Melanogenesis (ko04916);; HTLV-I infection (ko05166);; Pathways in cancer (ko05200);; Proteoglycans in cancer (ko05205);; Basal cell carcinoma (ko05217)	[T]	Signal transduction mechanisms	wnt family	Protein Wnt-5b OS=Pongo abelii OX=9601 GN=WNT5B PE=2 SV=1	O	Posttranslational modification, protein turnover, chaperones	PREDICTED: protein Wnt-5b isoform X2 [Ovis aries musimon]
Ovis_aries_newGene_2381	[O]	Posttranslational modification, protein turnover, chaperones	Molecular Function: lipopolysaccharide binding (GO:0001530);; Molecular Function: p53 binding (GO:0002039);; Biological Process: B cell cytokine production (GO:0002368);; Biological Process: MyD88-dependent toll-like receptor signaling pathway (GO:0002755);; Biological Process: positive regulation of T cell mediated immune response to tumor cell (GO:0002842);; Molecular Function: double-stranded …	K04077|0|chx:100861238|K04077 chaperonin GroEL | (RefSeq) HSPD1; heat shock protein family D (Hsp60) member 1	RNA degradation (ko03018);; Type I diabetes mellitus (ko04940);; Legionellosis (ko05134);; Tuberculosis (ko05152)	[O]	Posttranslational modification, protein turnover, chaperones	TCP-1/cpn60 chaperonin family	60 kDa heat shock protein, mitochondrial OS=Bos taurus OX=9913 GN=HSPD1 PE=1 SV=2	O	Posttranslational modification, protein turnover, chaperones	PREDICTED: 60 kDa heat shock protein, mitochondrial [Ovis aries musimon]
Ovis_aries_newGene_8431	--	--	Cellular Component: intracellular (GO:0005622);; Cellular Component: membrane (GO:0016020);; Molecular Function: ion binding (GO:0043167);; Biological Process: primary metabolic process (GO:0044238);; Biological Process: cellular macromolecule metabolic process (GO:0044260);;	K08111|5.3528e-13|bom:102284894|K08111 glypican 5 | (RefSeq) GPC5, Glypican-5; glypican 5	--	--	--	--	--	O	Posttranslational modification, protein turnover, chaperones	reverse transcriptase-like [Bos taurus]
Ovis_aries_newGene_8672	--	--	Molecular Function: protein binding (GO:0005515);; Cellular Component: intracellular (GO:0005622);; Cellular Component: membrane (GO:0016020);; Molecular Function: anion binding (GO:0043168);; Biological Process: primary metabolic process (GO:0044238);; Biological Process: cellular macromolecule metabolic process (GO:0044260);;	K08111|2.30581e-13|bom:102284894|K08111 glypican 5 | (RefSeq) GPC5, Glypican-5; glypican 5	--	--	--	--	--	O	Posttranslational modification, protein turnover, chaperones	PREDICTED: glypican-5 isoform X5 [Ovis aries]
Ovis_aries_newGene_8678	--	--	Cellular Component: intracellular (GO:0005622);; Cellular Component: membrane (GO:0016020);; Molecular Function: ion binding (GO:0043167);; Biological Process: primary metabolic process (GO:0044238);; Biological Process: cellular macromolecule metabolic process (GO:0044260);;	K08111|3.04818e-13|bom:102284894|K08111 glypican 5 | (RefSeq) GPC5, Glypican-5; glypican 5	--	--	--	--	--	O	Posttranslational modification, protein turnover, chaperones	reverse transcriptase-like [Bos taurus]
gene-ALPL	[PR]	Inorganic ion transport and metabolism;; General function prediction only	Biological Process: osteoblast differentiation (GO:0001649);; Biological Process: endochondral ossification (GO:0001958);; Biological Process: developmental process involved in reproduction (GO:0003006);; Molecular Function: alkaline phosphatase activity (GO:0004035);; Cellular Component: proteinaceous extracellular matrix (GO:0005578);; Cellular Component: plasma membrane (GO:0005886);; Biologic…	K01077|0|phd:102337767|K01077 alkaline phosphatase [EC:3.1.3.1] | (RefSeq) ALPL; alkaline phosphatase, liver/bone/kidney	Folate biosynthesis (ko00790)	[P]	Inorganic ion transport and metabolism	Alkaline phosphatase	Alkaline phosphatase, tissue-nonspecific isozyme OS=Bos taurus OX=9913 GN=ALPL PE=1 SV=2	P	Inorganic ion transport and metabolism	PREDICTED: alkaline phosphatase, tissue-nonspecific isozyme isoform X2 [Ovis aries musimon]
gene-SLC26A9	[P]	Inorganic ion transport and metabolism	Molecular Function: chloride channel activity (GO:0005254);; Cellular Component: integral component of plasma membrane (GO:0005887);; Molecular Function: secondary active sulfate transmembrane transporter activity (GO:0008271);; Cellular Component: cell surface (GO:0009986);; Biological Process: positive regulation of gene expression (GO:0010628);; Molecular Function: bicarbonate transmembrane tr…	K14706|0|oas:101111646|K14706 solute carrier family 26 (sulfate anion transporter), member 9 | (RefSeq) SLC26A9; solute carrier family 26 member 9	Mineral absorption (ko04978)	[P]	Inorganic ion transport and metabolism	Sulfate permease family;; STAS domain	Sulfate transporter OS=Equus caballus OX=9796 GN=SLC26A2 PE=2 SV=1	P	Inorganic ion transport and metabolism	PREDICTED: solute carrier family 26 member 9 isoform X2 [Ovis aries musimon]
gene-SLC6A14	[R]	General function prediction only	Biological Process: amino acid transmembrane transport (GO:0003333);; Molecular Function: neurotransmitter:sodium symporter activity (GO:0005328);; Cellular Component: integral component of plasma membrane (GO:0005887);; Biological Process: cellular amino acid metabolic process (GO:0006520);; Biological Process: neurotransmitter transport (GO:0006836);; Biological Process: response to toxic subst…	K05038|0|oas:101107169|K05038 solute carrier family 6 (neurotransmitter transporter, amino acid) member 5/7/9/14 | (RefSeq) SLC6A14; solute carrier family 6 member 14	--	[T]	Signal transduction mechanisms	Sodium:neurotransmitter symporter family	Sodium- and chloride-dependent glycine transporter 1 OS=Bos taurus OX=9913 GN=SLC6A9 PE=2 SV=1	P	Inorganic ion transport and metabolism	PREDICTED: sodium- and chloride-dependent neutral and basic amino acid transporter B(0+) isoform X1 [Ovis aries]
gene-SLCO4A1	--	--	Cellular Component: integral component of plasma membrane (GO:0005887);; Molecular Function: sodium-independent organic anion transmembrane transporter activity (GO:0015347);; Molecular Function: thyroid hormone transmembrane transporter activity (GO:0015349);; Biological Process: sodium-independent organic anion transport (GO:0043252);; Biological Process: thyroid hormone transport (GO:0070327);;	K14354|0|chx:102184535|K14354 solute carrier organic anion transporter family, member 4A | (RefSeq) SLCO4A1; solute carrier organic anion transporter family member 4A1	--	[Q]	Secondary metabolites biosynthesis, transport and catabolism	Organic Anion Transporter Polypeptide (OATP) family;; Major Facilitator Superfamily;; Kazal-type serine protease inhibitor domain	Solute carrier organic anion transporter family member 4C1 OS=Pongo abelii OX=9601 GN=SLCO4C1 PE=2 SV=1	P	Inorganic ion transport and metabolism	PREDICTED: solute carrier organic anion transporter family member 4A1 isoform X2 [Ovis aries musimon]
gene-SOD2	[P]	Inorganic ion transport and metabolism	Biological Process: age-dependent response to reactive oxygen species (GO:0001315);; Biological Process: release of cytochrome c from mitochondria (GO:0001836);; Biological Process: liver development (GO:0001889);; Biological Process: detection of oxygen (GO:0003032);; Biological Process: acetylcholine-mediated vasodilation involved in regulation of systemic arterial blood pressure (GO:0003069);;…	K04564|5.31786e-158|chx:100860856|K04564 superoxide dismutase, Fe-Mn family [EC:1.15.1.1] | (RefSeq) SOD2, MNSOD; superoxide dismutase 2	FoxO signaling pathway (ko04068);; Peroxisome (ko04146);; Longevity regulating pathway (ko04211);; Longevity regulating pathway - multiple species (ko04213);; Huntington's disease (ko05016)	[P]	Inorganic ion transport and metabolism	Iron/manganese superoxide dismutases, C-terminal domain;; Iron/manganese superoxide dismutases, alpha-hairpin domain	Superoxide dismutase [Mn], mitochondrial OS=Bos taurus OX=9913 GN=SOD2 PE=2 SV=1	P	Inorganic ion transport and metabolism	manganous superoxide dismutase, partial [Bos taurus]
gene-BBOX1	[Q]	Secondary metabolites biosynthesis, transport and catabolism	Molecular Function: iron ion binding (GO:0005506);; Cellular Component: mitochondrion (GO:0005739);; Molecular Function: zinc ion binding (GO:0008270);; Molecular Function: gamma-butyrobetaine dioxygenase activity (GO:0008336);; Biological Process: carnitine biosynthetic process (GO:0045329);; Biological Process: oxidation-reduction process (GO:0055114);; Cellular Component: extracellular exosome…	K00471|0|oas:101115823|K00471 gamma-butyrobetaine dioxygenase [EC:1.14.11.1] | (RefSeq) BBOX1; gamma-butyrobetaine hydroxylase 1	Lysine degradation (ko00310)	[I]	Lipid transport and metabolism	Taurine catabolism dioxygenase TauD, TfdA family;; Protein of unknown function (DUF971)	Gamma-butyrobetaine dioxygenase OS=Pongo abelii OX=9601 GN=BBOX1 PE=2 SV=1	Q	Secondary metabolites biosynthesis, transport and catabolism	PREDICTED: gamma-butyrobetaine dioxygenase [Ovis aries]
gene-LOC101105114	[QV]	Secondary metabolites biosynthesis, transport and catabolism;; Defense mechanisms	Molecular Function: monooxygenase activity (GO:0004497);; Molecular Function: iron ion binding (GO:0005506);; Cellular Component: integral component of membrane (GO:0016021);; Molecular Function: oxidoreductase activity, acting on paired donors, with incorporation or reduction of molecular oxygen (GO:0016705);; Molecular Function: heme binding (GO:0020037);; Biological Process: oxidation-reductio…	K07426|0|oas:101105114|K07426 cytochrome P450 family 4 subfamily B polypeptide 1 [EC:1.14.14.1] | (RefSeq) cytochrome P450 4B1	--	[QI]	Secondary metabolites biosynthesis, transport and catabolism;; Lipid transport and metabolism	Cytochrome P450	Cytochrome P450 4B1 OS=Oryctolagus cuniculus OX=9986 GN=CYP4B1 PE=1 SV=1	Q	Secondary metabolites biosynthesis, transport and catabolism	PREDICTED: cytochrome P450 4B1 [Ovis aries]
gene-LOC101119041	[QV]	Secondary metabolites biosynthesis, transport and catabolism;; Defense mechanisms	Molecular Function: monooxygenase activity (GO:0004497);; Molecular Function: iron ion binding (GO:0005506);; Cellular Component: integral component of membrane (GO:0016021);; Molecular Function: oxidoreductase activity, acting on paired donors, with incorporation or reduction of molecular oxygen (GO:0016705);; Molecular Function: heme binding (GO:0020037);; Biological Process: oxidation-reductio…	K17731|0|phd:102325219|K17731 cytochrome P450 family 4 subfamily F polypeptide 22 | (RefSeq) cytochrome P450 4F22-like	--	[QI]	Secondary metabolites biosynthesis, transport and catabolism;; Lipid transport and metabolism	Cytochrome P450	Cytochrome P450 4A4 OS=Oryctolagus cuniculus OX=9986 GN=CYP4A4 PE=1 SV=3	Q	Secondary metabolites biosynthesis, transport and catabolism	PREDICTED: cytochrome P450 4F22 isoform X3 [Ovis aries musimon]
gene-LOC105614373	[QV]	Secondary metabolites biosynthesis, transport and catabolism;; Defense mechanisms	Molecular Function: phosphoprotein phosphatase activity (GO:0004721);; Molecular Function: iron ion binding (GO:0005506);; Cellular Component: nucleus (GO:0005634);; Biological Process: mRNA processing (GO:0006397);; Biological Process: protein dephosphorylation (GO:0006470);; Biological Process: xenobiotic metabolic process (GO:0006805);; Biological Process: steroid metabolic process (GO:0008202…	K07412|0|chx:102177329|K07412 cytochrome P450 family 2 subfamily B [EC:1.14.14.1] | (RefSeq) cytochrome P450 2B4	Steroid hormone biosynthesis (ko00140);; Arachidonic acid metabolism (ko00590);; Retinol metabolism (ko00830);; Chemical carcinogenesis (ko05204)	[Q]	Secondary metabolites biosynthesis, transport and catabolism	Cytochrome P450	Cytochrome P450 2B11 OS=Canis lupus familiaris OX=9615 GN=CYP2B11 PE=2 SV=1	Q	Secondary metabolites biosynthesis, transport and catabolism	PREDICTED: cytochrome P450 2B4-like [Capra hircus]
Ovis_aries_newGene_4227	--	--	Molecular Function: iron ion binding (GO:0005506);; Biological Process: xenobiotic metabolic process (GO:0006805);; Biological Process: steroid metabolic process (GO:0008202);; Molecular Function: arachidonic acid epoxygenase activity (GO:0008392);; Molecular Function: steroid hydroxylase activity (GO:0008395);; Molecular Function: oxidoreductase activity, acting on paired donors, with incorporat…	K07412|1.64131e-31|phd:102318641|K07412 cytochrome P450 family 2 subfamily B [EC:1.14.14.1] | (RefSeq) cytochrome P450 2B11-like	Steroid hormone biosynthesis (ko00140);; Arachidonic acid metabolism (ko00590);; Retinol metabolism (ko00830);; Chemical carcinogenesis (ko05204)	[Q]	Secondary metabolites biosynthesis, transport and catabolism	--	Cytochrome P450 2B5 OS=Oryctolagus cuniculus OX=9986 GN=CYP2B5 PE=2 SV=1	Q	Secondary metabolites biosynthesis, transport and catabolism	PREDICTED: cytochrome P450 2B11-like [Pantholops hodgsonii]
gene-ADAMTS12	--	--	Molecular Function: metalloendopeptidase activity (GO:0004222);; Cellular Component: proteinaceous extracellular matrix (GO:0005578);; Biological Process: cell-matrix adhesion (GO:0007160);; Molecular Function: zinc ion binding (GO:0008270);; Biological Process: cell migration (GO:0016477);; Biological Process: proteoglycan catabolic process (GO:0030167);; Biological Process: negative regulation …	K08626|0|chx:102179883|K08626 a disintegrin and metalloproteinase with thrombospondin motifs 12 [EC:3.4.24.-] | (RefSeq) ADAMTS12; ADAM metallopeptidase with thrombospondin type 1 motif 12	--	[O]	Posttranslational modification, protein turnover, chaperones	Thrombospondin type 1 domain;; ADAM-TS Spacer 1;; Reprolysin family propeptide;; Reprolysin (M12B) family zinc metalloprotease;; Metallo-peptidase family M12;; Metallo-peptidase family M12B Reprolysin-like;; Metallo-peptidase family M12B Reprolysin-like	A disintegrin and metalloproteinase with thrombospondin motifs 2 OS=Bos taurus OX=9913 GN=ADAMTS2 PE=1 SV=1	S	Function unknown	PREDICTED: A disintegrin and metalloproteinase with thrombospondin motifs 12 [Capra hircus]
gene-ADAMTS4	--	--	Molecular Function: protease binding (GO:0002020);; Molecular Function: metalloendopeptidase activity (GO:0004222);; Cellular Component: proteinaceous extracellular matrix (GO:0005578);; Cellular Component: extracellular space (GO:0005615);; Biological Process: proteolysis (GO:0006508);; Biological Process: integrin-mediated signaling pathway (GO:0007229);; Molecular Function: zinc ion binding (G…	K07764|0|phd:102314989|K07764 a disintegrin and metalloproteinase with thrombospondin motifs 4 [EC:3.4.24.82] | (RefSeq) ADAMTS4; ADAM metallopeptidase with thrombospondin type 1 motif 4	--	[O]	Posttranslational modification, protein turnover, chaperones	ADAM-TS Spacer 1;; Reprolysin (M12B) family zinc metalloprotease;; Metallo-peptidase family M12;; Reprolysin family propeptide;; Metallo-peptidase family M12B Reprolysin-like;; Thrombospondin type 1 domain;; Metallo-peptidase family M12B Reprolysin-like	A disintegrin and metalloproteinase with thrombospondin motifs 4 OS=Bos taurus OX=9913 GN=ADAMTS4 PE=1 SV=3	S	Function unknown	PREDICTED: A disintegrin and metalloproteinase with thrombospondin motifs 4 [Ovis aries musimon]
gene-AP5Z1	--	--	Biological Process: double-strand break repair via homologous recombination (GO:0000724);; Cellular Component: nucleoplasm (GO:0005654);; Biological Process: endosomal transport (GO:0016197);; Cellular Component: AP-5 adaptor complex (GO:0044599);;	K19025|0|bom:102266399|K19025 AP-5 complex subunit zeta-1 | (RefSeq) AP5Z1; adaptor related protein complex 5 zeta 1 subunit	--	--	--	AP-5 complex subunit, vesicle trafficking	--	S	Function unknown	PREDICTED: AP-5 complex subunit zeta-1 isoform X2 [Ovis aries musimon]
gene-BST1	--	--	--	K18152|0|chx:102169848|K18152 ADP-ribosyl cyclase 2 [EC:3.2.2.6 2.4.99.20] | (RefSeq) BST1; bone marrow stromal cell antigen 1	Nicotinate and nicotinamide metabolism (ko00760);; Salivary secretion (ko04970);; Pancreatic secretion (ko04972)	--	--	ADP-ribosyl cyclase	ADP-ribosyl cyclase/cyclic ADP-ribose hydrolase 1 OS=Oryctolagus cuniculus OX=9986 GN=CD38 PE=2 SV=1	S	Function unknown	PREDICTED: ADP-ribosyl cyclase/cyclic ADP-ribose hydrolase 2 isoform X2 [Capra hircus]
gene-C12H1orf53	--	--	--	--	--	--	--	--	--	S	Function unknown	PREDICTED: uncharacterized protein C1orf53 homolog [Capra hircus]
gene-C1H21orf62	--	--	--	--	--	--	--	Domain of unknown function (DUF4571)	--	S	Function unknown	PREDICTED: uncharacterized protein C21orf62 homolog [Ovis aries]
gene-C1QTNF6	--	--	Cellular Component: collagen trimer (GO:0005581);; Cellular Component: extracellular space (GO:0005615);; Molecular Function: identical protein binding (GO:0042802);; Biological Process: protein heterotrimerization (GO:0070208);;	K19470|1.25187e-162|oas:101102801|K19470 complement C1q tumor necrosis factor-related protein 6 | (RefSeq) C1QTNF6; C1q and tumor necrosis factor related protein 6	--	--	--	C1q domain;; Collagen triple helix repeat (20 copies)	Adiponectin OS=Bos taurus OX=9913 GN=ADIPOQ PE=1 SV=1	S	Function unknown	PREDICTED: complement C1q tumor necrosis factor-related protein 6 [Ovis aries]
gene-C24H16orf54	--	--	Cellular Component: integral component of membrane (GO:0016021);;	--	--	--	--	Domain of unknown function (DUF4689)	--	S	Function unknown	PREDICTED: transmembrane protein C16orf54 homolog isoform X1 [Ovis aries musimon]
gene-C2CD4B	--	--	Molecular Function: calcium ion binding (GO:0005509);; Molecular Function: calcium-dependent phospholipid binding (GO:0005544);; Cellular Component: nucleus (GO:0005634);; Cellular Component: plasma membrane (GO:0005886);; Biological Process: vesicle fusion (GO:0006906);; Biological Process: regulation of calcium ion-dependent exocytosis (GO:0017158);; Molecular Function: syntaxin binding (GO:001…	--	--	--	--	--	C2 calcium-dependent domain-containing protein 4A OS=Bos taurus OX=9913 GN=C2CD4A PE=2 SV=1	S	Function unknown	PREDICTED: C2 calcium-dependent domain-containing protein 4B [Capra hircus]
gene-CAPG	--	--	Molecular Function: actin binding (GO:0003779);; Cellular Component: nucleoplasm (GO:0005654);; Cellular Component: nucleolus (GO:0005730);; Cellular Component: centriole (GO:0005814);; Molecular Function: protein domain specific binding (GO:0019904);; Molecular Function: protein complex binding (GO:0032403);; Cellular Component: melanosome (GO:0042470);; Biological Process: barbed-end actin fila…	K10368|0|oas:101101968|K10368 capping protein (actin filament), gelsolin-like | (RefSeq) CAPG; capping actin protein, gelsolin like	--	[Z]	Cytoskeleton	Gelsolin repeat	Macrophage-capping protein OS=Bos taurus OX=9913 GN=CAPG PE=2 SV=1	S	Function unknown	PREDICTED: macrophage-capping protein isoform X1 [Ovis aries]
gene-CCDC88B	--	--	Cellular Component: membrane (GO:0016020);;	--	--	--	--	HOOK protein	--	S	Function unknown	PREDICTED: coiled-coil domain-containing protein 88B isoform X2 [Ovis aries musimon]
gene-CD177	--	--	--	K06552|0|oas:101107126|K06552 CD177 antigen | (RefSeq) CD177; CD177 molecule	--	--	--	u-PAR/Ly-6 domain	Ly6/PLAUR domain-containing protein 4 OS=Bos taurus OX=9913 GN=LYPD4 PE=2 SV=1	S	Function unknown	PREDICTED: CD177 antigen isoform X1 [Ovis aries musimon]
gene-CD300A	--	--	Cellular Component: membrane (GO:0016020);;	K06719|8.16978e-148|oas:101112832|K06719 CD300 antigen | (RefSeq) CD300A; CMRF35-like molecule 8	--	--	--	SHP2-interacting transmembrane adaptor protein, SIT;; Immunoglobulin V-set domain	CMRF35-like molecule 9 OS=Bos taurus OX=9913 GN=CD300LG PE=2 SV=2	S	Function unknown	PREDICTED: CMRF35-like molecule 8 isoform X2 [Ovis aries musimon]
gene-CD300LF	--	--	Cellular Component: membrane (GO:0016020);;	K20395|0|chx:102175056|K20395 CO300B/D/F antigen | (RefSeq) CD300LF; CD300 molecule like family member f	--	--	--	SHP2-interacting transmembrane adaptor protein, SIT;; Immunoglobulin V-set domain	CMRF35-like molecule 9 OS=Bos taurus OX=9913 GN=CD300LG PE=2 SV=2	S	Function unknown	PREDICTED: CMRF35-like molecule 1 isoform X5 [Ovis aries musimon]
gene-CD84	--	--	Cellular Component: integral component of membrane (GO:0016021);; Biological Process: negative regulation of granulocyte macrophage colony-stimulating factor production (GO:0032685);; Biological Process: negative regulation of interleukin-18 production (GO:0032701);; Biological Process: negative regulation of mast cell degranulation (GO:0043305);; Cellular Component: extracellular exosome (GO:007…	K06511|0|oas:101102779|K06511 CD84 antigen | (RefSeq) CD84; CD84 molecule	--	--	--	Immunoglobulin domain;; Immunoglobulin domain;; Immunoglobulin I-set domain	--	S	Function unknown	PREDICTED: SLAM family member 5 isoform X1 [Ovis aries musimon]
gene-CEACAM19	--	--	Cellular Component: integral component of membrane (GO:0016021);;	K16825|5.50691e-170|chx:102187675|K16825 carcinoembryonic antigen-related cell adhesion molecule 19 | (RefSeq) CEACAM19; carcinoembryonic antigen related cell adhesion molecule 19	--	--	--	Immunoglobulin V-set domain	--	S	Function unknown	PREDICTED: carcinoembryonic antigen-related cell adhesion molecule 19 isoform X2 [Ovis aries musimon]
gene-CEBPB	--	--	Cellular Component: condensed chromosome, centromeric region (GO:0000779);; Cellular Component: nuclear chromatin (GO:0000790);; Molecular Function: RNA polymerase II regulatory region sequence-specific DNA binding (GO:0000977);; Molecular Function: transcriptional activator activity, RNA polymerase II core promoter proximal region sequence-specific binding (GO:0001077);; Biological Process: ovar…	K10048|6.21792e-129|bta:338319|K10048 CCAAT/enhancer binding protein (C/EBP), beta | (RefSeq) CEBPB; CCAAT/enhancer binding protein (C/EBP), beta	TNF signaling pathway (ko04668);; Tuberculosis (ko05152);; Transcriptional misregulation in cancer (ko05202)	[K]	Transcription	Basic region leucine zipper	CCAAT/enhancer-binding protein beta OS=Bos taurus OX=9913 GN=CEBPB PE=3 SV=1	S	Function unknown	PREDICTED: CCAAT/enhancer-binding protein beta [Odobenus rosmarus divergens]
gene-CIITA	--	--	Molecular Function: ATP binding (GO:0005524);; Biological Process: regulation of transcription, DNA-templated (GO:0006355);;	K08060|0|oas:101106564|K08060 class II, major histocompatibility complex, transactivator | (RefSeq) CIITA; class II major histocompatibility complex transactivator	Antigen processing and presentation (ko04612);; Toxoplasmosis (ko05145);; Tuberculosis (ko05152);; Influenza A (ko05164);; Primary immunodeficiency (ko05340)	--	--	NACHT domain;; Leucine Rich repeat	NACHT, LRR and PYD domains-containing protein 3 OS=Macaca mulatta OX=9544 GN=NLRP3 PE=2 SV=1	S	Function unknown	PREDICTED: MHC class II transactivator isoform X1 [Ovis aries musimon]
gene-CLDN17	--	--	Molecular Function: structural molecule activity (GO:0005198);; Cellular Component: plasma membrane (GO:0005886);; Cellular Component: bicellular tight junction (GO:0005923);; Cellular Component: integral component of membrane (GO:0016021);;	K06087|1.20422e-118|oas:780474|K06087 claudin | (RefSeq) CLDN17; claudin 17	Cell adhesion molecules (CAMs) (ko04514);; Tight junction (ko04530);; Leukocyte transendothelial migration (ko04670);; Hepatitis C (ko05160)	--	--	PMP-22/EMP/MP20/Claudin family;; PMP-22/EMP/MP20/Claudin tight junction	Claudin-17 OS=Sus scrofa OX=9823 GN=CLDN17 PE=2 SV=1	S	Function unknown	PREDICTED: claudin-17 [Ovis aries]
gene-CLEC12A	--	--	Cellular Component: integral component of membrane (GO:0016021);; Molecular Function: carbohydrate binding (GO:0030246);;	K17516|1.19398e-172|oas:101119973|K17516 C-type lectin domain family 12 member A | (RefSeq) CLEC12A; C-type lectin domain family 12 member A	--	[TV]	Signal transduction mechanisms;; Defense mechanisms	Lectin C-type domain	C-type lectin domain family 12 member B OS=Bos taurus OX=9913 GN=CLEC12B PE=2 SV=1	S	Function unknown	PREDICTED: C-type lectin domain family 12 member A isoform X1 [Ovis aries]
gene-CLEC4E	[R]	General function prediction only	Biological Process: T cell differentiation involved in immune response (GO:0002292);; Molecular Function: receptor activity (GO:0004872);; Cellular Component: integral component of membrane (GO:0016021);; Molecular Function: carbohydrate binding (GO:0030246);; Biological Process: Fc-gamma receptor signaling pathway (GO:0038094);; Biological Process: defense response to bacterium (GO:0042742);; Bi…	K10059|8.81874e-155|oas:100135686|K10059 C-type lectin domain family 4 member E | (RefSeq) CLEC4E; C-type lectin domain family 4 member E	Tuberculosis (ko05152)	[TV]	Signal transduction mechanisms;; Defense mechanisms	Lectin C-type domain	C-type lectin domain family 6 member A OS=Bos taurus OX=9913 GN=CLEC6A PE=2 SV=1	S	Function unknown	PREDICTED: C-type lectin domain family 4 member E isoform X1 [Ovis aries]
gene-CLEC5A	--	--	Molecular Function: virus receptor activity (GO:0001618);; Biological Process: osteoblast development (GO:0002076);; Cellular Component: plasma membrane (GO:0005886);; Cellular Component: cell surface (GO:0009986);; Cellular Component: integral component of membrane (GO:0016021);; Biological Process: myeloid cell differentiation (GO:0030099);; Molecular Function: carbohydrate binding (GO:0030246)…	K10073|1.93046e-126|oas:101111012|K10073 C-type lectin domain family 5 member A | (RefSeq) CLEC5A; C-type lectin domain family 5 member A	--	[TV]	Signal transduction mechanisms;; Defense mechanisms	Lectin C-type domain	C-type lectin domain family 5 member A OS=Sus scrofa OX=9823 GN=CLEC5A PE=1 SV=1	S	Function unknown	PREDICTED: C-type lectin domain family 5 member A isoform X1 [Ovis aries]
gene-CNFN	--	--	Cellular Component: cornified envelope (GO:0001533);; Cellular Component: cytoplasm (GO:0005737);; Biological Process: keratinization (GO:0031424);; Cellular Component: extracellular exosome (GO:0070062);;	--	--	--	--	PLAC8 family	Cornifelin OS=Bos taurus OX=9913 GN=CNFN PE=3 SV=1	S	Function unknown	PREDICTED: cornifelin isoform X2 [Ovis aries]
gene-COL1A1	--	--	Biological Process: blood vessel development (GO:0001568);; Biological Process: osteoblast differentiation (GO:0001649);; Biological Process: intramembranous ossification (GO:0001957);; Biological Process: endochondral ossification (GO:0001958);; Molecular Function: extracellular matrix structural constituent (GO:0005201);; Cellular Component: collagen type I trimer (GO:0005584);; Cellular Compon…	K06236|0|phd:102328226|K06236 collagen, type I, alpha | (RefSeq) collagen alpha-1(I) chain-like	PI3K-Akt signaling pathway (ko04151);; Focal adhesion (ko04510);; ECM-receptor interaction (ko04512);; Platelet activation (ko04611);; AGE-RAGE signaling pathway in diabetic complications (ko04933);; Protein digestion and absorption (ko04974);; Amoebiasis (ko05146)	[W]	Extracellular structures	Collagen triple helix repeat (20 copies);; Fibrillar collagen C-terminal domain;; von Willebrand factor type C domain	Collagen alpha-1(I) chain OS=Bos taurus OX=9913 GN=COL1A1 PE=1 SV=3	S	Function unknown	PREDICTED: collagen alpha-1(I) chain isoform X2 [Ovis aries musimon]
gene-CORO1A	[R]	General function prediction only	Cellular Component: immunological synapse (GO:0001772);; Biological Process: phagolysosome assembly (GO:0001845);; Cellular Component: phagocytic cup (GO:0001891);; Molecular Function: actin monomer binding (GO:0003785);; Cellular Component: early endosome (GO:0005769);; Cellular Component: cytosol (GO:0005829);; Cellular Component: actin filament (GO:0005884);; Cellular Component: cell-cell junc…	K13882|0|oas:101114326|K13882 coronin-1A | (RefSeq) CORO1A; coronin 1A	Phagosome (ko04145);; Tuberculosis (ko05152)	[Z]	Cytoskeleton	Domain of unknown function (DUF1899);; Trimerisation motif;; Type of WD40 repeat;; WD domain, G-beta repeat;; Anaphase-promoting complex subunit 4 WD40 domain	Coronin-1A OS=Bos taurus OX=9913 GN=CORO1A PE=1 SV=3	S	Function unknown	PREDICTED: coronin-1A [Ovis aries]
gene-CXHXorf21	--	--	--	--	--	--	--	Domain of unknown function (DUF4569)	Uncharacterized protein CXorf21 homolog OS=Bos taurus OX=9913 PE=2 SV=1	S	Function unknown	PREDICTED: uncharacterized protein CXorf21 homolog [Capra hircus]
gene-CYTH4	[R]	General function prediction only	Molecular Function: ARF guanyl-nucleotide exchange factor activity (GO:0005086);; Cellular Component: plasma membrane (GO:0005886);; Biological Process: regulation of ARF protein signal transduction (GO:0032012);; Biological Process: positive regulation of GTPase activity (GO:0043547);;	K18441|0|oas:101103309|K18441 cytohesin | (RefSeq) CYTH4; cytohesin 4	Phospholipase D signaling pathway (ko04072);; Endocytosis (ko04144)	[U]	Intracellular trafficking, secretion, and vesicular transport	Sec7 domain;; PH domain	Cytohesin-2 OS=Chlorocebus aethiops OX=9534 GN=CYTH2 PE=2 SV=1	S	Function unknown	PREDICTED: cytohesin-4 isoform X1 [Ovis aries]
gene-DBF4	--	--	Molecular Function: nucleic acid binding (GO:0003676);; Cellular Component: nucleus (GO:0005634);; Molecular Function: zinc ion binding (GO:0008270);;	K06629|0|oas:101111186|K06629 activator of S phase kinase | (RefSeq) DBF4; DBF4 zinc finger	Cell cycle (ko04110)	[LD]	Replication, recombination and repair;; Cell cycle control, cell division, chromosome partitioning	DBF zinc finger;; BRCA1 C Terminus (BRCT) domain	--	S	Function unknown	PREDICTED: protein DBF4 homolog A isoform X1 [Ovis aries]
gene-DENND2D	--	--	Molecular Function: Rab guanyl-nucleotide exchange factor activity (GO:0017112);; Biological Process: positive regulation of GTPase activity (GO:0043547);;	K20161|0|oas:101113024|K20161 DENN domain-containing protein 2 | (RefSeq) DENND2D; DENN domain containing 2D	--	[T]	Signal transduction mechanisms	DENN (AEX-3) domain;; uDENN domain;; dDENN domain	--	S	Function unknown	PREDICTED: DENN domain-containing protein 2D isoform X1 [Ovis aries]
gene-DERL3	--	--	Biological Process: protein N-linked glycosylation via asparagine (GO:0018279);; Cellular Component: integral component of endoplasmic reticulum membrane (GO:0030176);; Biological Process: ubiquitin-dependent ERAD pathway (GO:0030433);; Biological Process: endoplasmic reticulum unfolded protein response (GO:0030968);; Biological Process: negative regulation of retrograde protein transport, ER to …	K13989|4.79769e-110|chx:102181328|K13989 Derlin-2/3 | (RefSeq) DERL3; derlin 3	Protein processing in endoplasmic reticulum (ko04141)	[S]	Function unknown	Der1-like family	Derlin-3 OS=Bos taurus OX=9913 GN=DERL3 PE=2 SV=1	S	Function unknown	PREDICTED: derlin-3 isoform X6 [Ovis aries musimon]
gene-DGAT2	[I]	Lipid transport and metabolism	Molecular Function: 2-acylglycerol O-acyltransferase activity (GO:0003846);; Molecular Function: diacylglycerol O-acyltransferase activity (GO:0004144);; Cellular Component: mitochondrion (GO:0005739);; Cellular Component: lipid droplet (GO:0005811);; Biological Process: glycerol metabolic process (GO:0006071);; Biological Process: triglyceride biosynthetic process (GO:0019432);; Biological Proce…	K11160|0|phd:102341303|K11160 diacylglycerol O-acyltransferase 2 [EC:2.3.1.20 2.3.1.75] | (RefSeq) diacylglycerol O-acyltransferase 2-like	Glycerolipid metabolism (ko00561);; Fat digestion and absorption (ko04975)	[I]	Lipid transport and metabolism	Diacylglycerol acyltransferase	Diacylglycerol O-acyltransferase 2 OS=Bos taurus OX=9913 GN=DGAT2 PE=2 SV=1	S	Function unknown	PREDICTED: diacylglycerol O-acyltransferase 2-like [Pantholops hodgsonii]
gene-DLK1	--	--	Molecular Function: calcium ion binding (GO:0005509);; Cellular Component: extracellular space (GO:0005615);; Cellular Component: integral component of membrane (GO:0016021);; Biological Process: negative regulation of Notch signaling pathway (GO:0045746);;	--	--	[T]	Signal transduction mechanisms	EGF-like domain;; Human growth factor-like EGF;; EGF-like domain	Protein delta homolog 2 OS=Bos taurus OX=9913 GN=DLK2 PE=2 SV=1	S	Function unknown	PREDICTED: protein delta homolog 1 isoform X2 [Ovis aries musimon]
gene-DOCK2	--	--	Biological Process: membrane raft polarization (GO:0001766);; Biological Process: establishment of T cell polarity (GO:0001768);; Biological Process: immunological synapse formation (GO:0001771);; Biological Process: myeloid dendritic cell activation involved in immune response (GO:0002277);; Molecular Function: GTPase activator activity (GO:0005096);; Cellular Component: intracellular (GO:000562…	K12367|0|lve:103078799|K12367 dedicator of cytokinesis protein 2 | (RefSeq) DOCK2; dedicator of cytokinesis 2	Chemokine signaling pathway (ko04062);; Fc gamma R-mediated phagocytosis (ko04666)	[T]	Signal transduction mechanisms	DOCK N-terminus;; Dock homology region 2;; C2 domain in Dock180 and Zizimin proteins;; Variant SH3 domain	--	S	Function unknown	PREDICTED: LOW QUALITY PROTEIN: dedicator of cytokinesis protein 2 isoform X2 [Bos taurus]
gene-EVI2B	--	--	Cellular Component: integral component of membrane (GO:0016021);;	K16854|0|oas:101123474|K16854 ecotropic viral integration site 2B protein | (RefSeq) EVI2B; ecotropic viral integration site 2B	--	--	--	--	--	S	Function unknown	PREDICTED: protein EVI2B [Ovis aries]
gene-EZH2	[R]	General function prediction only	Cellular Component: nuclear chromatin (GO:0000790);; Molecular Function: core promoter binding (GO:0001047);; Molecular Function: RNA binding (GO:0003723);; Cellular Component: cytoplasm (GO:0005737);; Biological Process: DNA methylation (GO:0006306);; Biological Process: positive regulation of epithelial to mesenchymal transition (GO:0010718);; Biological Process: regulation of gliogenesis (GO:0…	K11430|0|phd:102335328|K11430 histone-lysine N-methyltransferase EZH2 [EC:2.1.1.43] | (RefSeq) EZH2; enhancer of zeste 2 polycomb repressive complex 2 subunit	MicroRNAs in cancer (ko05206)	[K]	Transcription	SET domain;; WD repeat binding protein EZH2	Histone-lysine N-methyltransferase EZH2 OS=Macaca fascicularis OX=9541 GN=EZH2 PE=2 SV=1	S	Function unknown	PREDICTED: histone-lysine N-methyltransferase EZH2 isoform X1 [Bison bison bison]
gene-FAM78A	--	--	--	--	--	--	--	--	--	S	Function unknown	PREDICTED: protein FAM78A isoform X2 [Ovis aries musimon]
gene-FERMT3	--	--	Cellular Component: podosome (GO:0002102);; Molecular Function: integrin binding (GO:0005178);; Biological Process: leukocyte cell-cell adhesion (GO:0007159);; Biological Process: integrin-mediated signaling pathway (GO:0007229);; Cellular Component: membrane (GO:0016020);; Cellular Component: cell junction (GO:0030054);; Biological Process: positive regulation of cell migration (GO:0030335);; Bi…	K17084|0|bta:525159|K17084 kindlin 3 | (RefSeq) FERMT3, URP2; fermitin family member 3	Platelet activation (ko04611)	[D]	Cell cycle control, cell division, chromosome partitioning	FERM central domain;; PH domain	Fermitin family homolog 3 OS=Bos taurus OX=9913 GN=FERMT3 PE=2 SV=1	S	Function unknown	PREDICTED: fermitin family homolog 3 isoform X2 [Ovis aries musimon]
gene-FGB	--	--	Molecular Function: protein binding (GO:0001948);; Biological Process: adaptive immune response (GO:0002250);; Molecular Function: receptor binding (GO:0005102);; Molecular Function: structural molecule activity (GO:0005198);; Cellular Component: fibrinogen complex (GO:0005577);; Cellular Component: cell cortex (GO:0005938);; Biological Process: cell-matrix adhesion (GO:0007160);; Cellular Compon…	K03904|0|oas:101102336|K03904 fibrinogen beta chain | (RefSeq) FGB; fibrinogen beta chain	Complement and coagulation cascades (ko04610);; Platelet activation (ko04611)	[R]	General function prediction only	Fibrinogen beta and gamma chains, C-terminal globular domain;; Fibrinogen alpha/beta chain family	Fibrinogen beta chain OS=Bos taurus OX=9913 GN=FGB PE=1 SV=2	S	Function unknown	PREDICTED: fibrinogen beta chain [Ovis aries]
gene-FYB1	--	--	Cellular Component: plasma membrane (GO:0005886);; Biological Process: immune response (GO:0006955);; Cellular Component: actin cytoskeleton (GO:0015629);; Biological Process: protein localization to plasma membrane (GO:0072659);;	K17698|0|oas:101105278|K17698 FYN binding protein | (RefSeq) FYB; FYN binding protein	Rap1 signaling pathway (ko04015)	--	--	Helically-extended SH3 domain;; Variant SH3 domain	--	S	Function unknown	PREDICTED: FYN-binding protein isoform X1 [Ovis aries]
gene-GBP6	--	--	Molecular Function: GTPase activity (GO:0003924);; Molecular Function: GTP binding (GO:0005525);;	K20908|0|oas:101120875|K20908 guanylate-binding protein 6 | (RefSeq) guanylate-binding protein 6-like	--	[R]	General function prediction only	Guanylate-binding protein, C-terminal domain;; Guanylate-binding protein, N-terminal domain	Guanylate-binding protein 6 OS=Pongo abelii OX=9601 GN=GBP6 PE=2 SV=1	S	Function unknown	PREDICTED: guanylate-binding protein 6-like isoform X1 [Ovis aries]
gene-GGCT	[P]	Inorganic ion transport and metabolism	Biological Process: release of cytochrome c from mitochondria (GO:0001836);; Molecular Function: gamma-glutamylcyclotransferase activity (GO:0003839);; Cellular Component: cytosol (GO:0005829);; Biological Process: glutathione biosynthetic process (GO:0006750);; Molecular Function: protein homodimerization activity (GO:0042803);;	K00682|1.264e-133|chx:102187188|K00682 gamma-glutamylcyclotransferase [EC:2.3.2.4] | (RefSeq) GGCT; gamma-glutamylcyclotransferase	Glutathione metabolism (ko00480)	[S]	Function unknown	AIG2-like family;; Gamma-glutamyl cyclotransferase, AIG2-like	Gamma-glutamylcyclotransferase OS=Bos taurus OX=9913 GN=GGCT PE=2 SV=1	S	Function unknown	PREDICTED: gamma-glutamylcyclotransferase [Capra hircus]
gene-GIMAP1	--	--	Molecular Function: GTP binding (GO:0005525);; Cellular Component: integral component of membrane (GO:0016021);;	--	--	--	--	AIG1 family	GTPase IMAP family member 6 OS=Bos taurus OX=9913 GN=GIMAP6 PE=2 SV=1	S	Function unknown	PREDICTED: GTPase IMAP family member 1-like isoform X1 [Capra hircus]
gene-GIMAP6	--	--	Molecular Function: GTP binding (GO:0005525);; Cellular Component: cytosol (GO:0005829);;	--	--	--	--	AIG1 family;; 50S ribosome-binding GTPase	GTPase IMAP family member 6 OS=Bos taurus OX=9913 GN=GIMAP6 PE=2 SV=1	S	Function unknown	PREDICTED: LOW QUALITY PROTEIN: GTPase IMAP family member 6-like [Ovis aries musimon]
gene-GLT1D1	[I]	Lipid transport and metabolism	Cellular Component: cytoplasm (GO:0005737);;	--	--	--	--	Glycosyl transferases group 1;; Glycosyl transferases group 1;; Glycosyl transferases group 1	Glycosyltransferase 1 domain-containing protein 1 OS=Pongo abelii OX=9601 GN=GLT1D1 PE=2 SV=1	S	Function unknown	PREDICTED: glycosyltransferase 1 domain-containing protein 1 [Ovis aries]
gene-GMIP	--	--	Biological Process: positive regulation of defense response to virus by host (GO:0002230);; Molecular Function: GTPase activator activity (GO:0005096);; Cellular Component: intracellular (GO:0005622);; Biological Process: negative regulation of GTPase activity (GO:0034260);; Biological Process: intracellular signal transduction (GO:0035556);; Biological Process: positive regulation of GTPase acti…	K20653|0|phd:102342712|K20653 GEM interacting protein | (RefSeq) GMIP; GEM interacting protein	--	[T]	Signal transduction mechanisms	RhoGAP domain	Rho GTPase-activating protein 29 OS=Bos taurus OX=9913 GN=ARHGAP29 PE=2 SV=1	S	Function unknown	PREDICTED: GEM-interacting protein isoform X2 [Ovis aries musimon]
gene-GNLY	--	--	Biological Process: lipid metabolic process (GO:0006629);;	--	--	--	--	Saposin-like type B, region 1	Antimicrobial peptide NK-lysin (Fragment) OS=Sus scrofa OX=9823 GN=NKL PE=1 SV=1	S	Function unknown	PREDICTED: granulysin isoform X2 [Capra hircus]
gene-GPNMB	--	--	Molecular Function: integrin binding (GO:0005178);; Cellular Component: integral component of plasma membrane (GO:0005887);; Biological Process: cell adhesion (GO:0007155);; Molecular Function: heparin binding (GO:0008201);; Biological Process: negative regulation of tumor necrosis factor production (GO:0032720);;	K20732|0|oas:101109959|K20732 transmembrane glycoprotein NMB | (RefSeq) GPNMB; glycoprotein nmb	--	--	--	PKD domain	Melanocyte protein PMEL OS=Bos taurus OX=9913 GN=PMEL PE=2 SV=2	S	Function unknown	PREDICTED: transmembrane glycoprotein NMB [Ovis aries]
gene-IFI44L	--	--	Cellular Component: nucleoplasm (GO:0005654);;	--	--	--	--	TLD;; Gtr1/RagA G protein conserved region	Interferon-induced protein 44 OS=Pan troglodytes OX=9598 GN=IFI44 PE=1 SV=1	S	Function unknown	PREDICTED: interferon-induced protein 44-like [Ovis aries]
gene-IFIT2	--	--	Cellular Component: endoplasmic reticulum (GO:0005783);; Biological Process: negative regulation of protein binding (GO:0032091);; Biological Process: cellular response to interferon-alpha (GO:0035457);; Molecular Function: identical protein binding (GO:0042802);; Biological Process: positive regulation of apoptotic process (GO:0043065);; Molecular Function: RNA binding (GO:0044822);; Biological …	--	--	[R]	General function prediction only	Tetratricopeptide repeat;; Tetratricopeptide repeat;; Tetratricopeptide repeat;; Tetratricopeptide repeat;; Tetratricopeptide repeat;; TPR repeat;; Tetratricopeptide repeat;; Tetratricopeptide repeat;; Tetratricopeptide repeat;; Tetratricopeptide repeat;; Tetratricopeptide repeat;; Tetratricopeptide repeat;; Tetratricopeptide repeat	Interferon-induced protein with tetratricopeptide repeats 3 OS=Pan troglodytes OX=9598 GN=IFIT3 PE=2 SV=1	S	Function unknown	PREDICTED: interferon-induced protein with tetratricopeptide repeats 2 [Ovis aries musimon]
gene-IFIT3	--	--	Molecular Function: RNA binding (GO:0003723);; Cellular Component: mitochondrion (GO:0005739);; Biological Process: negative regulation of cell proliferation (GO:0008285);; Biological Process: cellular response to interferon-alpha (GO:0035457);; Molecular Function: identical protein binding (GO:0042802);; Biological Process: negative regulation of apoptotic process (GO:0043066);; Biological Proce…	--	--	[R]	General function prediction only	Tetratricopeptide repeat;; Tetratricopeptide repeat;; Tetratricopeptide repeat;; Tetratricopeptide repeat;; Tetratricopeptide repeat;; Tetratricopeptide repeat;; TPR repeat;; Tetratricopeptide repeat	Interferon-induced protein with tetratricopeptide repeats 3 OS=Pan troglodytes OX=9598 GN=IFIT3 PE=2 SV=1	S	Function unknown	PREDICTED: interferon-induced protein with tetratricopeptide repeats 3 [Ovis aries]
gene-IKZF1	--	--	Biological Process: negative regulation of transcription from RNA polymerase II promoter (GO:0000122);; Molecular Function: transcription factor activity, sequence-specific DNA binding (GO:0003700);; Cellular Component: nucleus (GO:0005634);; Biological Process: lymphocyte differentiation (GO:0030098);; Biological Process: erythrocyte differentiation (GO:0030218);; Cellular Component: protein com…	K09220|0|oas:101107435|K09220 IKAROS family zinc finger protein | (RefSeq) IKZF1; IKAROS family zinc finger 1	--	[R]	General function prediction only	Zinc-finger double domain;; Zinc finger, C2H2 type;; C2H2-type zinc finger	Zinc finger protein Aiolos OS=Bos taurus OX=9913 GN=IKZF3 PE=2 SV=1	S	Function unknown	PREDICTED: DNA-binding protein Ikaros isoform X5 [Ovis aries musimon]
gene-IKZF3	--	--	Molecular Function: RNA polymerase II regulatory region sequence-specific DNA binding (GO:0000977);; Molecular Function: transcriptional activator activity, RNA polymerase II transcription regulatory region sequence-specific binding (GO:0001228);; Cellular Component: nucleus (GO:0005634);; Cellular Component: cytoplasm (GO:0005737);; Cellular Component: plasma membrane (GO:0005886);; Biological P…	K09220|0|oas:101104255|K09220 IKAROS family zinc finger protein | (RefSeq) IKZF3; IKAROS family zinc finger 3	--	[R]	General function prediction only	--	Zinc finger protein Aiolos OS=Bos taurus OX=9913 GN=IKZF3 PE=2 SV=1	S	Function unknown	PREDICTED: zinc finger protein Aiolos isoform X4 [Ovis aries musimon]
gene-IL17C	--	--	Molecular Function: cytokine activity (GO:0005125);; Molecular Function: cytokine receptor binding (GO:0005126);; Cellular Component: extracellular space (GO:0005615);; Biological Process: inflammatory response (GO:0006954);; Biological Process: cell surface receptor signaling pathway (GO:0007166);;	K05491|2.57489e-112|oas:101107039|K05491 interleukin 17C | (RefSeq) IL17C; interleukin 17C	--	--	--	Interleukin-17	Interleukin-17F OS=Callithrix jacchus OX=9483 GN=IL17F PE=2 SV=1	S	Function unknown	PREDICTED: interleukin-17C [Ovis aries]
gene-IL18BP	--	--	Cellular Component: extracellular space (GO:0005615);; Molecular Function: interleukin-18 binding (GO:0042007);; Biological Process: T-helper 1 type immune response (GO:0042088);; Molecular Function: receptor antagonist activity (GO:0048019);; Cellular Component: extracellular exosome (GO:0070062);; Biological Process: extracellular negative regulation of signal transduction (GO:1900116);;	--	--	--	--	--	--	S	Function unknown	PREDICTED: interleukin-18-binding protein [Bos taurus]
gene-IL19	--	--	Molecular Function: cytokine activity (GO:0005125);; Cellular Component: extracellular space (GO:0005615);; Biological Process: inflammatory response (GO:0006954);; Biological Process: immune response (GO:0006955);; Biological Process: interleukin-6 biosynthetic process (GO:0042226);; Biological Process: positive regulation of JAK-STAT cascade (GO:0046427);; Biological Process: reactive oxygen sp…	K05444|5.1601e-128|oas:101112663|K05444 interleukin 19/20/24 | (RefSeq) IL19; interleukin 19	Jak-STAT signaling pathway (ko04630)	--	--	Interleukin 10	--	S	Function unknown	PREDICTED: interleukin-19 [Ovis aries]
gene-IL36A	--	--	Molecular Function: cytokine activity (GO:0005125);; Molecular Function: interleukin-1 receptor binding (GO:0005149);; Cellular Component: extracellular space (GO:0005615);; Biological Process: inflammatory response (GO:0006954);; Biological Process: immune response (GO:0006955);; Biological Process: cytokine-mediated signaling pathway (GO:0019221);; Biological Process: positive regulation of int…	K05484|1.01113e-123|oas:101106251|K05484 interleukin 1 family, member 6 (epsilon) | (RefSeq) IL36A; interleukin 36, alpha	--	--	--	Interleukin-1 / 18	Interleukin-1 receptor antagonist protein OS=Equus caballus OX=9796 GN=IL1RN PE=2 SV=1	S	Function unknown	PREDICTED: interleukin-36 alpha isoform X1 [Ovis aries]
gene-IL36B	--	--	Molecular Function: cytokine activity (GO:0005125);; Molecular Function: interleukin-1 receptor binding (GO:0005149);; Cellular Component: extracellular space (GO:0005615);; Biological Process: inflammatory response (GO:0006954);; Biological Process: immune response (GO:0006955);; Biological Process: cytokine-mediated signaling pathway (GO:0019221);; Biological Process: positive regulation of int…	--	--	--	--	Interleukin-1 / 18	Interleukin-1 beta OS=Ovis aries OX=9940 GN=IL1B PE=2 SV=2	S	Function unknown	interleukin-36 alpha isoform X3 [Odocoileus virginianus texanus]
gene-LBP	--	--	Molecular Function: lipopolysaccharide binding (GO:0001530);; Biological Process: leukocyte chemotaxis involved in inflammatory response (GO:0002232);; Biological Process: macrophage activation involved in immune response (GO:0002281);; Molecular Function: receptor binding (GO:0005102);; Cellular Component: extracellular space (GO:0005615);; Biological Process: acute-phase response (GO:0006953);;…	K05399|0|oas:101104595|K05399 lipopolysaccharide-binding protein | (RefSeq) LBP; lipopolysaccharide binding protein	NF-kappa B signaling pathway (ko04064);; Toll-like receptor signaling pathway (ko04620);; Salmonella infection (ko05132);; Tuberculosis (ko05152)	[V]	Defense mechanisms	LBP / BPI / CETP family, C-terminal domain;; LBP / BPI / CETP family, N-terminal domain	Lipopolysaccharide-binding protein OS=Bos taurus OX=9913 GN=LBP PE=2 SV=1	S	Function unknown	lipopolysaccharide binding protein, partial [Bubalus bubalis]
gene-LIMD2	--	--	Molecular Function: zinc ion binding (GO:0008270);;	--	--	[TZ]	Signal transduction mechanisms;; Cytoskeleton	LIM domain	LIM domain-containing protein 2 OS=Bos taurus OX=9913 GN=LIMD2 PE=2 SV=1	S	Function unknown	LIM domain-containing protein 2 isoform X1 [Sus scrofa]
gene-LIPK	[I]	Lipid transport and metabolism	Biological Process: lipid catabolic process (GO:0016042);; Molecular Function: hydrolase activity, acting on ester bonds (GO:0016788);;	--	--	[I]	Lipid transport and metabolism	alpha/beta hydrolase fold;; Partial alpha/beta-hydrolase lipase region;; Serine aminopeptidase, S33	Gastric triacylglycerol lipase OS=Canis lupus familiaris OX=9615 GN=LIPF PE=1 SV=2	S	Function unknown	PREDICTED: lipase member K isoform X2 [Ovis aries musimon]
gene-LIX1	--	--	Cellular Component: cytoplasm (GO:0005737);; Biological Process: autophagosome maturation (GO:0097352);;	--	--	--	--	Limb expression 1	--	S	Function unknown	PREDICTED: protein limb expression 1 homolog [Panthera tigris altaica]
gene-LMNB1	--	--	Molecular Function: structural molecule activity (GO:0005198);; Cellular Component: nuclear inner membrane (GO:0005637);; Cellular Component: lamin filament (GO:0005638);; Cellular Component: nucleoplasm (GO:0005654);; Cellular Component: nuclear matrix (GO:0016363);; Molecular Function: phospholipase binding (GO:0043274);;	K07611|0|bacu:103018053|K07611 lamin B | (RefSeq) LMNB1; lamin B1	Apoptosis (ko04210)	[DY]	Cell cycle control, cell division, chromosome partitioning;; Nuclear structure	Intermediate filament protein;; Lamin Tail Domain	Prelamin-A/C OS=Sus scrofa OX=9823 GN=LMNA PE=3 SV=1	S	Function unknown	PREDICTED: lamin-B1, partial [Balaenoptera acutorostrata scammoni]
gene-LOC100101238	--	--	Biological Process: monocyte chemotaxis (GO:0002548);; Cellular Component: extracellular space (GO:0005615);; Biological Process: G-protein coupled receptor signaling pathway (GO:0007186);; Molecular Function: chemokine activity (GO:0008009);; Molecular Function: heparin binding (GO:0008201);; Biological Process: neutrophil chemotaxis (GO:0030593);; Biological Process: positive regulation of GTPa…	--	--	--	--	Small cytokines (intecrine/chemokine), interleukin-8 like	Regakine-1 OS=Bos taurus OX=9913 PE=1 SV=2	S	Function unknown	regakine 1-like protein precursor [Ovis aries]
gene-LOC100192427	--	--	Molecular Function: protein binding (GO:0005515);;	K06512|5.22926e-160|oas:100192427|K06512 leukocyte immunoglobulin-like receptor | (RefSeq) Fc gamma 2 receptor	Osteoclast differentiation (ko04380)	--	--	Immunoglobulin domain;; Immunoglobulin domain;; Immunoglobulin domain	Leukocyte immunoglobulin-like receptor subfamily A member 6 OS=Pan troglodytes OX=9598 GN=LILRA6 PE=2 SV=1	S	Function unknown	Fc gamma 2 receptor precursor [Ovis aries]
gene-LOC101102085	--	--	Molecular Function: carbohydrate binding (GO:0030246);;	K06549|0|bta:107131224|K06549 sialic acid binding Ig-like lectin 5/14 | (RefSeq) sialic acid-binding Ig-like lectin 14	--	--	--	Immunoglobulin V-set domain;; Immunoglobulin domain;; Immunoglobulin I-set domain;; Immunoglobulin domain;; CD80-like C2-set immunoglobulin domain;; Immunoglobulin domain	Sialic acid-binding Ig-like lectin 13 OS=Pan troglodytes OX=9598 GN=SIGLEC13 PE=2 SV=1	S	Function unknown	PREDICTED: LOW QUALITY PROTEIN: sialic acid-binding Ig-like lectin 14 [Capra hircus]
gene-LOC101102156	--	--	Biological Process: immune system process (GO:0002376);; Cellular Component: extracellular region (GO:0005576);; Cellular Component: nucleus (GO:0005634);; Cellular Component: cytoplasm (GO:0005737);; Molecular Function: carbohydrate binding (GO:0030246);;	K10093|0|chx:102184087|K10093 galectin-9 | (RefSeq) LGALS9; galectin-9	--	[W]	Extracellular structures	Galactoside-binding lectin	Galectin-9 OS=Bos taurus OX=9913 GN=LGALS9 PE=2 SV=1	S	Function unknown	PREDICTED: galectin-9 isoform X1 [Ovis aries]
gene-LOC101103178	--	--	Cellular Component: nucleoplasm (GO:0005654);; Biological Process: mRNA processing (GO:0006397);; Molecular Function: zinc ion binding (GO:0008270);; Biological Process: RNA splicing (GO:0008380);; Molecular Function: RNA binding (GO:0044822);;	--	--	[R]	General function prediction only	Zn-finger in Ran binding protein and others	Zinc finger Ran-binding domain-containing protein 2 OS=Pongo abelii OX=9601 GN=ZRANB2 PE=2 SV=1	S	Function unknown	PREDICTED: LOW QUALITY PROTEIN: zinc finger Ran-binding domain-containing protein 2-like [Echinops telfairi]
gene-LOC101103227	--	--	Cellular Component: integral component of membrane (GO:0016021);; Molecular Function: carbohydrate binding (GO:0030246);;	K10072|9.89862e-143|oas:101103227|K10072 C-type lectin domain family 2 member D | (RefSeq) C-type lectin domain family 2 member E-like	--	[TV]	Signal transduction mechanisms;; Defense mechanisms	Lectin C-type domain	NKG2-D type II integral membrane protein OS=Sus scrofa OX=9823 GN=KLRK1 PE=2 SV=1	S	Function unknown	PREDICTED: C-type lectin domain family 2 member D11-like isoform X1 [Ovis aries]
gene-LOC101103771	--	--	Molecular Function: calcium ion binding (GO:0005509);; Cellular Component: extracellular region (GO:0005576);; Cellular Component: nucleus (GO:0005634);; Cellular Component: cytoskeleton (GO:0005856);; Cellular Component: plasma membrane (GO:0005886);; Biological Process: xenobiotic metabolic process (GO:0006805);; Biological Process: inflammatory response (GO:0006954);; Molecular Function: drug …	--	--	--	--	S-100/ICaBP type calcium binding domain;; EF hand	Protein S100-A12 OS=Sus scrofa OX=9823 GN=S100A12 PE=1 SV=2	S	Function unknown	PREDICTED: protein S100-A12 [Ovis aries musimon]
gene-LOC101104700	--	--	Biological Process: response to biotic stimulus (GO:0009607);; Cellular Component: integral component of membrane (GO:0016021);;	K06566|2.32944e-95|oas:101104700|K06566 interferon induced transmembrane protein | (RefSeq) IFITM3; interferon induced transmembrane protein 3	--	--	--	Interferon-induced transmembrane protein	--	S	Function unknown	PREDICTED: interferon-induced transmembrane protein 3 [Ovis aries]
gene-LOC101105018	[R]	General function prediction only	Molecular Function: nucleic acid binding (GO:0003676);; Cellular Component: intracellular (GO:0005622);; Biological Process: regulation of transcription, DNA-templated (GO:0006355);; Molecular Function: metal ion binding (GO:0046872);;	K09228|0|oas:101105018|K09228 KRAB domain-containing zinc finger protein | (RefSeq) zinc finger protein 264-like	--	[R]	General function prediction only	Zinc-finger double domain;; Zinc finger, C2H2 type;; C2H2-type zinc finger;; KRAB box;; C2H2-type zinc finger;; Zinc-finger double-stranded RNA-binding;; XPA protein N-terminal;; Zinc ribbon domain;; zinc-finger C2H2-type	Zinc finger protein 184 OS=Bos taurus OX=9913 GN=ZNF184 PE=2 SV=1	S	Function unknown	PREDICTED: zinc finger protein 805-like isoform X4 [Ovis aries musimon]
gene-LOC101105810	--	--	Molecular Function: GTP binding (GO:0005525);;	--	--	--	--	AIG1 family;; 50S ribosome-binding GTPase;; Ferrous iron transport protein B	GTPase IMAP family member 6 OS=Bos taurus OX=9913 GN=GIMAP6 PE=2 SV=1	S	Function unknown	PREDICTED: GTPase IMAP family member 4-like isoform X1 [Ovis aries]
gene-LOC101106528	--	--	Cellular Component: integral component of membrane (GO:0016021);;	--	--	--	--	Immunoglobulin V-set domain;; Immunoglobulin C1-set domain	T-cell receptor alpha chain V region RL-5 OS=Oryctolagus cuniculus OX=9986 PE=2 SV=1	S	Function unknown	TRD@ protein [Bos taurus]
gene-LOC101106610	[Q]	Secondary metabolites biosynthesis, transport and catabolism	Molecular Function: oxidoreductase activity (GO:0016491);; Biological Process: oxidation-reduction process (GO:0055114);;	--	--	[R]	General function prediction only	Aldo/keto reductase family	Dihydrodiol dehydrogenase 3 OS=Bos taurus OX=9913 PE=2 SV=1	S	Function unknown	PREDICTED: aldo-keto reductase family 1, member C1-like isoform X1 [Bos taurus]
gene-LOC101108131	[R]	General function prediction only	Biological Process: positive regulation of type IIa hypersensitivity (GO:0001798);; Biological Process: positive regulation of protein phosphorylation (GO:0001934);; Biological Process: positive regulation of activation of membrane attack complex (GO:0001970);; Molecular Function: endopeptidase inhibitor activity (GO:0004866);; Biological Process: fatty acid metabolic process (GO:0006631);; Biolo…	K03990|0|bom:102270836|K03990 complement component 3 | (RefSeq) C3; complement C3	Phagosome (ko04145);; Complement and coagulation cascades (ko04610);; Pertussis (ko05133);; Legionellosis (ko05134);; Leishmaniasis (ko05140);; Chagas disease (American trypanosomiasis) (ko05142);; Staphylococcus aureus infection (ko05150);; Tuberculosis (ko05152);; Herpes simplex infection (ko05168);; Viral carcinogenesis (ko05203);; Systemic lupus erythematosus (ko05322)	[O]	Posttranslational modification, protein turnover, chaperones	A-macroglobulin complement component;; A-macroglobulin receptor;; Alpha-2-macroglobulin family N-terminal region;; Alpha-2-macroglobulin family;; UNC-6/NTR/C345C module;; MG2 domain;; Alpha-macro-globulin thiol-ester bond-forming region;; Anaphylotoxin-like domain	Complement C3 OS=Bos taurus OX=9913 GN=C3 PE=1 SV=2	S	Function unknown	PREDICTED: LOW QUALITY PROTEIN: complement C3 [Capra hircus]
gene-LOC101109388	[L]	Replication, recombination and repair	Molecular Function: GTP binding (GO:0005525);;	--	--	--	--	Dynamin family	Up-regulator of cell proliferation OS=Bos taurus OX=9913 GN=URGCP PE=2 SV=2	S	Function unknown	PREDICTED: interferon-induced very large GTPase 1 [Capra hircus]
gene-LOC101109425	--	--	--	--	--	--	--	AIG1 family;; 50S ribosome-binding GTPase	GTPase IMAP family member 6 OS=Bos taurus OX=9913 GN=GIMAP6 PE=2 SV=1	S	Function unknown	PREDICTED: GTPase IMAP family member 8 [Capra hircus]
gene-LOC101112306	--	--	Cellular Component: cytoplasm (GO:0005737);; Cellular Component: intracellular membrane-bounded organelle (GO:0043231);;	--	--	--	--	SAM domain (Sterile alpha motif);; SAM domain (Sterile alpha motif);; Sterile alpha motif (SAM)/Pointed domain	--	S	Function unknown	PREDICTED: sterile alpha motif domain-containing protein 9 isoform X1 [Ovis aries]
gene-LOC101112590	[R]	General function prediction only	Cellular Component: integral component of membrane (GO:0016021);; Molecular Function: oxidoreductase activity (GO:0016491);; Biological Process: oxidation-reduction process (GO:0055114);;	K10251|0|oas:101112590|K10251 17beta-estradiol 17-dehydrogenase / very-long-chain 3-oxoacyl-CoA reductase [EC:1.1.1.62 1.1.1.330] | (RefSeq) hsd20b2; estradiol 17-beta-dehydrogenase 12-B-like	Fatty acid elongation (ko00062);; Steroid hormone biosynthesis (ko00140);; Biosynthesis of unsaturated fatty acids (ko01040);; Fatty acid metabolism (ko01212)	[I]	Lipid transport and metabolism	short chain dehydrogenase;; Enoyl-(Acyl carrier protein) reductase;; KR domain;; NAD dependent epimerase/dehydratase family	Inactive hydroxysteroid dehydrogenase-like protein 1 OS=Pongo abelii OX=9601 GN=HSDL1 PE=2 SV=1	S	Function unknown	estradiol 17-beta-dehydrogenase 12-B-like [Ovis aries]
gene-LOC101113211	--	--	Cellular Component: extracellular space (GO:0005615);; Cellular Component: membrane (GO:0016020);; Molecular Function: immunoglobulin receptor binding (GO:0034987);;	K06856|0|oas:101113211|K06856 immunoglobulin heavy chain | (RefSeq) Ig mu chain C region secreted form	Calcium signaling pathway (ko04020);; NF-kappa B signaling pathway (ko04064);; Phospholipase D signaling pathway (ko04072);; Phagosome (ko04145);; PI3K-Akt signaling pathway (ko04151);; Hematopoietic cell lineage (ko04640);; Natural killer cell mediated cytotoxicity (ko04650);; B cell receptor signaling pathway (ko04662);; Fc epsilon RI signaling pathway (ko04664);; Fc gamma R-mediated phagocytos…	--	--	Immunoglobulin C1-set domain;; Immunoglobulin domain;; Immunoglobulin domain;; Immunoglobulin I-set domain;; CD80-like C2-set immunoglobulin domain	Ig mu chain C region membrane-bound form OS=Oryctolagus cuniculus OX=9986 PE=2 SV=2	S	Function unknown	immunoglobulin mu chain, partial [Ovis aries]
gene-LOC101114456	--	--	--	K04002|0|oas:101114456|K04002 complement component 4 binding protein, alpha | (RefSeq) C4b-binding protein alpha chain-like	Complement and coagulation cascades (ko04610);; Pertussis (ko05133)	--	--	Sushi repeat (SCR repeat);; Sushi repeat (SCR repeat)	C4b-binding protein alpha chain OS=Bos taurus OX=9913 GN=C4BPA PE=2 SV=1	S	Function unknown	hypothetical protein M91_02271 [Bos mutus]
gene-LOC101114790	--	--	Cellular Component: extracellular region (GO:0005576);; Biological Process: immune response (GO:0006955);; Molecular Function: chemokine activity (GO:0008009);; Biological Process: cell chemotaxis (GO:0060326);;	K05511|1.30034e-80|oas:101114790|K05511 C-C motif chemokine 15/23 | (RefSeq) CCL23; C-C motif chemokine 15	Chemokine signaling pathway (ko04062)	--	--	Small cytokines (intecrine/chemokine), interleukin-8 like	C-C motif chemokine 3 OS=Pan troglodytes OX=9598 GN=CCL3 PE=3 SV=1	S	Function unknown	PREDICTED: C-C motif chemokine 15 isoform X1 [Ovis aries]
gene-LOC101115381	[Q]	Secondary metabolites biosynthesis, transport and catabolism	Biological Process: glycoprotein metabolic process (GO:0009100);; Cellular Component: integral component of membrane (GO:0016021);; Biological Process: regulation of protein stability (GO:0031647);; Biological Process: lipid homeostasis (GO:0055088);;	K10064|0|oas:101115381|K10064 asialoglycoprotein receptor 2 | (RefSeq) ASGR2; asialoglycoprotein receptor 2	Thyroid hormone synthesis (ko04918)	[TV]	Signal transduction mechanisms;; Defense mechanisms	Hepatic lectin, N-terminal domain;; Lectin C-type domain	Asialoglycoprotein receptor 1 OS=Pongo abelii OX=9601 GN=ASGR1 PE=2 SV=3	S	Function unknown	PREDICTED: asialoglycoprotein receptor 2 isoform X1 [Ovis aries]
gene-LOC101116085	[L]	Replication, recombination and repair	Molecular Function: GTP binding (GO:0005525);;	--	--	--	--	Root hair defective 3 GTP-binding protein (RHD3);; Dynamin family	Up-regulator of cell proliferation OS=Bos taurus OX=9913 GN=URGCP PE=2 SV=2	S	Function unknown	PREDICTED: LOW QUALITY PROTEIN: interferon-induced very large GTPase 1-like isoform X3 [Ovis aries musimon]
gene-LOC101117600	[R]	General function prediction only	Cellular Component: integral component of membrane (GO:0016021);; Molecular Function: carbohydrate binding (GO:0030246);;	K06721|0|oas:101117600|K06721 C-type lectin domain family 10 member A | (RefSeq) CLEC10A; C-type lectin domain family 10 member A	--	[TV]	Signal transduction mechanisms;; Defense mechanisms	Hepatic lectin, N-terminal domain;; Lectin C-type domain	Asialoglycoprotein receptor 1 OS=Pongo abelii OX=9601 GN=ASGR1 PE=2 SV=3	S	Function unknown	PREDICTED: C-type lectin domain family 10 member A [Ovis aries]
gene-LOC101118024	--	--	Molecular Function: chromatin binding (GO:0003682);; Biological Process: positive regulation of cell proliferation (GO:0008284);; Biological Process: response to cold (GO:0009409);; Cellular Component: integral component of membrane (GO:0016021);; Biological Process: negative regulation of multicellular organism growth (GO:0040015);; Biological Process: defense response to bacterium (GO:0042742);…	--	--	--	--	PLAC8 family	Placenta-specific gene 8 protein OS=Pongo abelii OX=9601 GN=PLAC8 PE=3 SV=1	S	Function unknown	PREDICTED: placenta-specific gene 8 protein-like [Ovis aries]
gene-LOC101119517	--	--	Molecular Function: GTPase activity (GO:0003924);; Molecular Function: GTP binding (GO:0005525);;	K20899|0|oas:101119517|K20899 guanylate-binding protein 1/3/4/7 | (RefSeq) guanylate-binding protein 1-like	--	[R]	General function prediction only	Guanylate-binding protein, C-terminal domain;; Guanylate-binding protein, N-terminal domain	Guanylate-binding protein 1 OS=Chlorocebus aethiops OX=9534 GN=GBP1 PE=2 SV=1	S	Function unknown	PREDICTED: guanylate-binding protein 1-like isoform X2 [Ovis aries musimon]
gene-LOC101120367	--	--	Molecular Function: GTPase activity (GO:0003924);; Molecular Function: GTP binding (GO:0005525);; Cellular Component: membrane (GO:0016020);; Cellular Component: cytoplasmic vesicle (GO:0031410);; Molecular Function: identical protein binding (GO:0042802);; Biological Process: positive regulation of innate immune response (GO:0045089);; Biological Process: interleukin-1 beta secretion (GO:0050702…	K20898|0|oas:101120367|K20898 guanylate-binding protein 5 | (RefSeq) GBP5; guanylate binding protein 5	--	[R]	General function prediction only	Guanylate-binding protein, C-terminal domain;; Guanylate-binding protein, N-terminal domain;; Guanylate-binding protein, N-terminal domain	Guanylate-binding protein 1 OS=Chlorocebus aethiops OX=9534 GN=GBP1 PE=2 SV=1	S	Function unknown	PREDICTED: guanylate-binding protein 5 isoform X1 [Ovis aries]
gene-LOC101120395	--	--	Molecular Function: GTPase activity (GO:0003924);; Molecular Function: GTP binding (GO:0005525);; Cellular Component: integral component of membrane (GO:0016021);;	K20899|0|bta:507055|K20899 guanylate-binding protein 1/3/4/7 | (RefSeq) guanylate-binding protein 4	--	[R]	General function prediction only	Guanylate-binding protein, N-terminal domain;; Guanylate-binding protein, C-terminal domain	Guanylate-binding protein 6 OS=Pongo abelii OX=9601 GN=GBP6 PE=2 SV=1	S	Function unknown	Guanylate-binding protein 4, partial [Bos mutus]
gene-LOC101120993	--	--	Cellular Component: nucleus (GO:0005634);;	K15413|0|oas:101120993|K15413 nuclear autoantigen Sp-100 | (RefSeq) SP100; nuclear autoantigen Sp-100	Herpes simplex infection (ko05168);; Viral carcinogenesis (ko05203)	[O]	Posttranslational modification, protein turnover, chaperones	HSR domain	--	S	Function unknown	PREDICTED: nuclear autoantigen Sp-100 isoform X1 [Ovis aries musimon]
gene-LOC101120999	--	--	Cellular Component: integral component of membrane (GO:0016021);; Molecular Function: carbohydrate binding (GO:0030246);;	K10071|1.60931e-105|chx:102173270|K10071 C-type lectin domain family 2 member B | (RefSeq) CLEC2B; C-type lectin domain family 2 member D	--	[TV]	Signal transduction mechanisms;; Defense mechanisms	Lectin C-type domain	C-type lectin domain family 12 member B OS=Bos taurus OX=9913 GN=CLEC12B PE=2 SV=1	S	Function unknown	PREDICTED: C-type lectin domain family 2 member B isoform X1 [Ovis aries musimon]
gene-LOC101122014	--	--	Cellular Component: integral component of membrane (GO:0016021);;	K10072|2.61135e-159|oas:101122014|K10072 C-type lectin domain family 2 member D | (RefSeq) CLEC2D; C-type lectin domain family 2 member D	--	[TV]	Signal transduction mechanisms;; Defense mechanisms	Lectin C-type domain	C-type lectin domain family 5 member A OS=Sus scrofa OX=9823 GN=CLEC5A PE=1 SV=1	S	Function unknown	PREDICTED: C-type lectin domain family 2 member D isoform X3 [Ovis aries musimon]
gene-LOC101122689	--	--	Cellular Component: integral component of membrane (GO:0016021);;	--	--	--	--	Immunoglobulin V-set domain;; Immunoglobulin C1-set domain;; Immunoglobulin domain	Ig kappa chain V region 2717 OS=Oryctolagus cuniculus OX=9986 PE=1 SV=1	S	Function unknown	PREDICTED: LOW QUALITY PROTEIN: T-cell receptor gamma chain C region C10.5 isoform X2 [Ovis aries musimon]
gene-LOC101123290	[R]	General function prediction only	Molecular Function: GTP binding (GO:0005525);;	--	--	--	--	AIG1 family;; 50S ribosome-binding GTPase;; Ferrous iron transport protein B;; SacI homology domain;; ABC transporter;; Dynamin family	GTPase IMAP family member 6 OS=Bos taurus OX=9913 GN=GIMAP6 PE=2 SV=1	S	Function unknown	PREDICTED: uncharacterized protein LOC106503901 [Capra hircus]
gene-LOC105604171	--	--	Cellular Component: intracellular (GO:0005622);; Biological Process: acute-phase response (GO:0006953);; Biological Process: I-kappaB phosphorylation (GO:0007252);; Cellular Component: integral component of membrane (GO:0016021);; Cellular Component: high-density lipoprotein particle (GO:0034364);; Biological Process: response to stilbenoid (GO:0035634);; Molecular Function: Toll-like receptor 4 …	K17310|8.16635e-92|oas:101121216|K17310 serum amyloid A protein | (RefSeq) serum amyloid A protein-like	--	--	--	Serum amyloid A protein	Serum amyloid A protein OS=Bos taurus OX=9913 GN=SAA1 PE=1 SV=2	S	Function unknown	PREDICTED: serum amyloid A protein-like [Ovis aries]
gene-LOC105605766	--	--	Cellular Component: extracellular region (GO:0005576);; Biological Process: lipid transport (GO:0006869);; Molecular Function: lipid binding (GO:0008289);; Cellular Component: integral component of membrane (GO:0016021);; Biological Process: lipoprotein metabolic process (GO:0042157);;	K14480|1.58224e-157|oas:101105816|K14480 apolipoprotein L | (RefSeq) apolipoprotein L2-like	--	--	--	Apolipoprotein L;; Protein of unknown function (DUF677)	--	S	Function unknown	PREDICTED: apolipoprotein L2-like isoform X1 [Ovis aries musimon]
gene-LOC105605821	--	--	Molecular Function: mannosyl-oligosaccharide 1,2-alpha-mannosidase activity (GO:0004571);; Molecular Function: calcium ion binding (GO:0005509);; Biological Process: N-glycan processing (GO:0006491);; Cellular Component: integral component of membrane (GO:0016021);; Biological Process: ubiquitin-dependent ERAD pathway (GO:0030433);; Biological Process: trimming of terminal mannose on B branch (GO…	K01230|0|chx:102182048|K01230 mannosyl-oligosaccharide alpha-1,2-mannosidase [EC:3.2.1.113] | (RefSeq) MAN1B1; endoplasmic reticulum mannosyl-oligosaccharide 1,2-alpha-mannosidase	N-Glycan biosynthesis (ko00510);; Protein processing in endoplasmic reticulum (ko04141)	[G]	Carbohydrate transport and metabolism	Glycosyl hydrolase family 47	Mannosyl-oligosaccharide 1,2-alpha-mannosidase IA (Fragment) OS=Oryctolagus cuniculus OX=9986 GN=MAN1A1 PE=1 SV=1	S	Function unknown	PREDICTED: endoplasmic reticulum mannosyl-oligosaccharide 1,2-alpha-mannosidase-like [Capra hircus]
gene-LOC105612575	--	--	Molecular Function: scavenger receptor activity (GO:0005044);; Cellular Component: extracellular region (GO:0005576);; Cellular Component: plasma membrane (GO:0005886);; Biological Process: receptor-mediated endocytosis (GO:0006898);; Biological Process: acute-phase response (GO:0006953);; Cellular Component: integral component of membrane (GO:0016021);;	K06545|0|oas:105612575|K06545 CD163 antigen | (RefSeq) scavenger receptor cysteine-rich type 1 protein M130	--	--	--	Scavenger receptor cysteine-rich domain;; Scavenger receptor cysteine-rich domain	Scavenger receptor cysteine-rich type 1 protein M130 OS=Bos taurus OX=9913 GN=CD163 PE=1 SV=2	S	Function unknown	PREDICTED: scavenger receptor cysteine-rich type 1 protein M130 [Ovis aries musimon]
gene-LOC105614852	--	--	Molecular Function: GTPase activity (GO:0003924);; Molecular Function: GTP binding (GO:0005525);;	K20897|0|phd:102317731|K20897 guanylate-binding protein 2 | (RefSeq) GBP2; guanylate binding protein 2	--	[R]	General function prediction only	Guanylate-binding protein, N-terminal domain;; Guanylate-binding protein, C-terminal domain;; Root hair defective 3 GTP-binding protein (RHD3)	Guanylate-binding protein 1 OS=Chlorocebus aethiops OX=9534 GN=GBP1 PE=2 SV=1	S	Function unknown	LOC781710 protein, partial [Bos taurus]
gene-LOC105615175	--	--	Molecular Function: GTP binding (GO:0005525);; Cellular Component: integral component of membrane (GO:0016021);;	--	--	--	--	AIG1 family	GTPase IMAP family member 6 OS=Bos taurus OX=9913 GN=GIMAP6 PE=2 SV=1	S	Function unknown	PREDICTED: GTPase IMAP family member 1 isoform X1 [Capra hircus]
gene-LOC105615767	--	--	Cellular Component: integral component of membrane (GO:0016021);;	--	--	[R]	General function prediction only	Hypoxia induced protein conserved region	HIG1 domain family member 1A, mitochondrial OS=Pongo abelii OX=9601 GN=HIGD1A PE=3 SV=1	S	Function unknown	PREDICTED: HIG1 domain family member 1A, mitochondrial isoform X1 [Pantholops hodgsonii]
gene-LOC105616883	[IQR]	Lipid transport and metabolism;; Secondary metabolites biosynthesis, transport and catabolism;; General function prediction only	Molecular Function: carbonyl reductase (NADPH) activity (GO:0004090);; Cellular Component: nucleus (GO:0005634);; Cellular Component: mitochondrion (GO:0005739);; Cellular Component: cytoplasmic microtubule (GO:0005881);; Cellular Component: microvillus (GO:0005902);; Cellular Component: brush border (GO:0005903);; Biological Process: xylulose metabolic process (GO:0005997);; Biological Process: …	K03331|1.6585e-99|chx:102191238|K03331 L-xylulose reductase [EC:1.1.1.10] | (RefSeq) L-xylulose reductase	Pentose and glucuronate interconversions (ko00040)	[Q]	Secondary metabolites biosynthesis, transport and catabolism	Enoyl-(Acyl carrier protein) reductase;; short chain dehydrogenase	L-xylulose reductase OS=Bos taurus OX=9913 GN=DCXR PE=2 SV=1	S	Function unknown	PREDICTED: L-xylulose reductase [Capra hircus]
gene-LOC114108665	--	--	Cellular Component: extracellular space (GO:0005615);; Biological Process: inflammatory response (GO:0006954);; Biological Process: immune response (GO:0006955);; Biological Process: G-protein coupled receptor signaling pathway (GO:0007186);; Molecular Function: chemokine activity (GO:0008009);; Molecular Function: growth factor activity (GO:0008083);; Biological Process: response to lipopolysacc…	K05505|2.9508e-39|oas:443380|K05505 C-X-C motif chemokine 1/2/3 | (RefSeq) CXCL1, GRO; chemokine (C-X-C motif) ligand 1 (melanoma growth stimulating activity, alpha)	Chemokine signaling pathway (ko04062);; TNF signaling pathway (ko04668);; Salmonella infection (ko05132);; Legionellosis (ko05134)	--	--	Small cytokines (intecrine/chemokine), interleukin-8 like	Growth-regulated alpha protein OS=Ovis aries OX=9940 GN=CXCL1 PE=3 SV=1	S	Function unknown	PREDICTED: growth-regulated alpha protein isoform X3 [Ovis aries]
gene-LOC114108739	--	--	Molecular Function: GTPase activity (GO:0003924);; Molecular Function: GTP binding (GO:0005525);;	K20897|0|phd:102317731|K20897 guanylate-binding protein 2 | (RefSeq) GBP2; guanylate binding protein 2	--	[R]	General function prediction only	Guanylate-binding protein, N-terminal domain;; Guanylate-binding protein, C-terminal domain;; NPL4 family, putative zinc binding region	Guanylate-binding protein 1 OS=Chlorocebus aethiops OX=9534 GN=GBP1 PE=2 SV=1	S	Function unknown	PREDICTED: guanylate-binding protein 2-like [Ovis aries musimon]
gene-LOC114108746	--	--	Cellular Component: nucleus (GO:0005634);; Biological Process: nucleosome assembly (GO:0006334);; Cellular Component: membrane (GO:0016020);; Cellular Component: melanosome (GO:0042470);; Molecular Function: RNA binding (GO:0044822);;	K11279|0|rro:104661835|K11279 nucleosome assembly protein 1-like 1 | (RefSeq) NAP1L1; nucleosome assembly protein 1 like 1	--	[BD]	Chromatin structure and dynamics;; Cell cycle control, cell division, chromosome partitioning	Nucleosome assembly protein (NAP)	Nucleosome assembly protein 1-like 1 OS=Bos taurus OX=9913 GN=NAP1L1 PE=2 SV=1	S	Function unknown	PREDICTED: nucleosome assembly protein 1-like 1 isoform X1 [Orcinus orca]
gene-LOC114108780	[J]	Translation, ribosomal structure and biogenesis	Molecular Function: nucleotide binding (GO:0000166);; Biological Process: alternative mRNA splicing, via spliceosome (GO:0000380);; Biological Process: DNA strand renaturation (GO:0000733);; Molecular Function: mRNA 3'-UTR binding (GO:0003730);; Cellular Component: cytosol (GO:0005829);; Molecular Function: transcription factor binding (GO:0008134);; Biological Process: male gonad development (GO…	K12741|9.79704e-140|umr:103675559|K12741 heterogeneous nuclear ribonucleoprotein A1/A3 | (RefSeq) HNRNPA1; heterogeneous nuclear ribonucleoprotein A1	Spliceosome (ko03040)	[R]	General function prediction only	RNA recognition motif. (a.k.a. RRM, RBD, or RNP domain);; Nuclear factor hnRNPA1;; RNA recognition motif	Heterogeneous nuclear ribonucleoprotein A1 OS=Pan troglodytes OX=9598 GN=HNRNPA1 PE=2 SV=1	S	Function unknown	PREDICTED: heterogeneous nuclear ribonucleoprotein A1-like [Panthera pardus]
gene-LOC114109615	--	--	--	--	--	--	--	Coiled-coil domain-containing protein 71L	Coiled-coil domain-containing protein 71 OS=Bos taurus OX=9913 GN=CCDC71 PE=2 SV=1	S	Function unknown	PREDICTED: coiled-coil domain-containing protein 71L [Capra hircus]
gene-LOC114109697	--	--	--	--	--	[R]	General function prediction only	Yippee zinc-binding/DNA-binding /Mis18, centromere assembly	Protein yippee-like 5 OS=Pongo abelii OX=9601 GN=YPEL5 PE=2 SV=1	S	Function unknown	protein yippee-like 5 [Odocoileus virginianus texanus]
gene-LOC114110138	--	--	Biological Process: response to biotic stimulus (GO:0009607);; Cellular Component: integral component of membrane (GO:0016021);;	K06566|4.37628e-70|oas:101104700|K06566 interferon induced transmembrane protein | (RefSeq) IFITM3; interferon induced transmembrane protein 3	--	--	--	Interferon-induced transmembrane protein	--	S	Function unknown	PREDICTED: interferon-induced transmembrane protein 3 [Ovis aries]
gene-LOC114110140	--	--	Biological Process: response to biotic stimulus (GO:0009607);; Cellular Component: integral component of membrane (GO:0016021);;	K19831|4.56834e-72|bta:353510|K19831 interferon induced transmembrane protein 1 | (RefSeq) IFITM1; interferon induced transmembrane protein 1 (9-27)	B cell receptor signaling pathway (ko04662)	--	--	Interferon-induced transmembrane protein	Proline-rich transmembrane protein 2 OS=Pongo abelii OX=9601 GN=PRRT2 PE=2 SV=1	S	Function unknown	PREDICTED: interferon-induced transmembrane protein 1-like [Ovis aries musimon]
gene-LOC114114036	[R]	General function prediction only	Biological Process: protein targeting to Golgi (GO:0000042);; Molecular Function: GTPase activity (GO:0003924);; Molecular Function: GTP binding (GO:0005525);; Cellular Component: trans-Golgi network (GO:0005802);; Cellular Component: centrosome (GO:0005813);; Cellular Component: cytosol (GO:0005829);; Biological Process: retrograde vesicle-mediated transport, Golgi to ER (GO:0006890);; Biologica…	--	--	[U]	Intracellular trafficking, secretion, and vesicular transport	Ras family;; Ras of Complex, Roc, domain of DAPkinase;; ADP-ribosylation factor family;; Elongation factor Tu GTP binding domain;; Signal recognition particle receptor beta subunit;; 50S ribosome-binding GTPase	Ras-related protein Rab-6A OS=Pongo abelii OX=9601 GN=RAB6A PE=2 SV=3	S	Function unknown	PREDICTED: LOW QUALITY PROTEIN: ras-related protein Rab-6A [Camelus dromedarius]
gene-LOC114114576	--	--	Cellular Component: integral component of membrane (GO:0016021);; Biological Process: negative regulation of dendritic cell differentiation (GO:2001199);;	--	--	--	--	CD20-like family	Transmembrane protein 176B OS=Pongo abelii OX=9601 GN=TMEM176B PE=2 SV=1	S	Function unknown	PREDICTED: transmembrane protein 176B isoform X1 [Ovis aries musimon]
gene-LOC114114804	[R]	General function prediction only	Biological Process: negative regulation of T cell mediated immunity (GO:0002710);; Cellular Component: plasma membrane (GO:0005886);; Cellular Component: integral component of membrane (GO:0016021);; Molecular Function: polysaccharide binding (GO:0030247);; Biological Process: negative regulation of T cell proliferation (GO:0042130);;	K10061|2.37337e-142|chx:102171965|K10061 C-type lectin superfamily 4 member G | (RefSeq) CLEC4G; C-type lectin domain family 4 member G	--	[TV]	Signal transduction mechanisms;; Defense mechanisms	Lectin C-type domain	C-type lectin domain family 4 member M OS=Symphalangus syndactylus OX=9590 GN=CLEC4M PE=3 SV=1	S	Function unknown	PREDICTED: C-type lectin domain family 4 member G [Capra hircus]
gene-LOC114114921	--	--	Biological Process: positive regulation of type IIa hypersensitivity (GO:0001798);; Biological Process: positive regulation of protein phosphorylation (GO:0001934);; Biological Process: positive regulation of activation of membrane attack complex (GO:0001970);; Molecular Function: endopeptidase inhibitor activity (GO:0004866);; Biological Process: fatty acid metabolic process (GO:0006631);; Biolo…	K03990|3.67952e-103|oas:101113831|K03990 complement component 3 | (RefSeq) complement C3-like	Phagosome (ko04145);; Complement and coagulation cascades (ko04610);; Pertussis (ko05133);; Legionellosis (ko05134);; Leishmaniasis (ko05140);; Chagas disease (American trypanosomiasis) (ko05142);; Staphylococcus aureus infection (ko05150);; Tuberculosis (ko05152);; Herpes simplex infection (ko05168);; Viral carcinogenesis (ko05203);; Systemic lupus erythematosus (ko05322)	[O]	Posttranslational modification, protein turnover, chaperones	--	Complement C3 OS=Bos taurus OX=9913 GN=C3 PE=1 SV=2	S	Function unknown	PREDICTED: complement C3-like [Ovis aries]
gene-LOC114115286	--	--	Cellular Component: nuclear envelope lumen (GO:0005641);; Cellular Component: nucleoplasm (GO:0005654);; Cellular Component: beta-catenin destruction complex (GO:0030877);; Molecular Function: protein homodimerization activity (GO:0042803);; Cellular Component: extracellular exosome (GO:0070062);;	K04507|2.26216e-163|oas:101116245|K04507 calcyclin binding protein | (RefSeq) CACYBP; calcyclin binding protein	Wnt signaling pathway (ko04310)	[T]	Signal transduction mechanisms	Siah interacting protein, N terminal;; CS domain;; SGS domain	Calcyclin-binding protein OS=Bos taurus OX=9913 GN=CACYBP PE=2 SV=1	S	Function unknown	PREDICTED: calcyclin-binding protein isoform X1 [Ovis aries]
gene-LOC114115617	--	--	Molecular Function: GTPase activity (GO:0003924);; Molecular Function: GTP binding (GO:0005525);;	K20897|0|phd:102317731|K20897 guanylate-binding protein 2 | (RefSeq) GBP2; guanylate binding protein 2	--	[R]	General function prediction only	Guanylate-binding protein, N-terminal domain;; Guanylate-binding protein, C-terminal domain;; Root hair defective 3 GTP-binding protein (RHD3)	Guanylate-binding protein 1 OS=Chlorocebus aethiops OX=9534 GN=GBP1 PE=2 SV=1	S	Function unknown	LOC781710 protein, partial [Bos taurus]
gene-LOC114116078	--	--	Biological Process: immune response (GO:0006955);; Cellular Component: integral component of membrane (GO:0016021);;	K07986|5.20922e-100|bta:100126815|K07986 UL16 binding protein | (RefSeq) MHC class I-like family A1	Natural killer cell mediated cytotoxicity (ko04650)	--	--	Class I Histocompatibility antigen, domains alpha 1 and 2	--	S	Function unknown	PREDICTED: NKG2D ligand 1-like isoform X1 [Capra hircus]
gene-LOC114116088	--	--	Molecular Function: antigen binding (GO:0003823);; Cellular Component: plasma membrane (GO:0005886);; Biological Process: antigen processing and presentation (GO:0019882);; Biological Process: natural killer cell mediated cytotoxicity (GO:0042267);; Molecular Function: natural killer cell lectin-like receptor binding (GO:0046703);;	K07986|2.17756e-50|bta:100126815|K07986 UL16 binding protein | (RefSeq) MHC class I-like family A1	Natural killer cell mediated cytotoxicity (ko04650)	--	--	--	--	S	Function unknown	PREDICTED: NKG2D ligand 3-like [Capra hircus]
gene-LOC114116116	--	--	Molecular Function: antigen binding (GO:0003823);; Cellular Component: plasma membrane (GO:0005886);; Cellular Component: integral component of membrane (GO:0016021);; Biological Process: antigen processing and presentation (GO:0019882);; Biological Process: natural killer cell mediated cytotoxicity (GO:0042267);; Molecular Function: natural killer cell lectin-like receptor binding (GO:0046703);;	K07986|1.85033e-121|bta:100126815|K07986 UL16 binding protein | (RefSeq) MHC class I-like family A1	Natural killer cell mediated cytotoxicity (ko04650)	--	--	Class I Histocompatibility antigen, domains alpha 1 and 2	BOLA class I histocompatibility antigen, alpha chain BL3-7 OS=Bos taurus OX=9913 PE=2 SV=1	S	Function unknown	PREDICTED: NKG2D ligand 1-like isoform X1 [Capra hircus]
gene-LOC114116722	--	--	Cellular Component: nucleus (GO:0005634);; Cellular Component: cytoplasm (GO:0005737);; Biological Process: regulation of protein stability (GO:0031647);; Cellular Component: protein complex (GO:0043234);; Biological Process: positive regulation by host of symbiont catalytic activity (GO:0043947);;	K12795|1.68407e-86|phd:102328917|K12795 suppressor of G2 allele of SKP1 | (RefSeq) SUGT1; SGT1 homolog, MIS12 kinetochore complex assembly cochaperone	NOD-like receptor signaling pathway (ko04621)	[T]	Signal transduction mechanisms	CS domain	Protein SGT1 homolog OS=Bos taurus OX=9913 GN=SUGT1 PE=2 SV=1	S	Function unknown	PREDICTED: protein SGT1 homolog isoform X2 [Ovis aries musimon]
gene-LOC114117621	--	--	Cellular Component: cornified envelope (GO:0001533);; Molecular Function: structural molecule activity (GO:0005198);; Cellular Component: cytoplasm (GO:0005737);; Biological Process: peptide cross-linking (GO:0018149);; Biological Process: keratinocyte differentiation (GO:0030216);;	--	--	--	--	Cornifin (SPRR) family	Cornifin alpha OS=Oryctolagus cuniculus OX=9986 PE=2 SV=1	S	Function unknown	PREDICTED: cornifin-A [Ovis aries]
gene-LOC114117812	--	--	Molecular Function: lysophospholipase activity (GO:0004622);; Molecular Function: carbohydrate binding (GO:0030246);; Biological Process: positive regulation of T cell apoptotic process (GO:0070234);;	K13334|2.82331e-89|chx:100653408|K13334 eosinophil lysophospholipase (galectin-10) [EC:3.1.1.5] | (RefSeq) LGALS15; lectin, galactoside-binding, soluble, 15	--	[W]	Extracellular structures	Galactoside-binding lectin	Galectin-4 OS=Bos taurus OX=9913 GN=LGALS4 PE=2 SV=1	S	Function unknown	lectin, galactoside-binding, soluble, 15 [Capra hircus]
gene-LOC114117813	--	--	Molecular Function: lysophospholipase activity (GO:0004622);; Molecular Function: carbohydrate binding (GO:0030246);; Biological Process: positive regulation of T cell apoptotic process (GO:0070234);;	K13334|2.82331e-89|chx:100653408|K13334 eosinophil lysophospholipase (galectin-10) [EC:3.1.1.5] | (RefSeq) LGALS15; lectin, galactoside-binding, soluble, 15	--	[W]	Extracellular structures	Galactoside-binding lectin	Galectin-4 OS=Bos taurus OX=9913 GN=LGALS4 PE=2 SV=1	S	Function unknown	lectin, galactoside-binding, soluble, 15 [Capra hircus]
gene-LOC114117870	--	--	--	K09228|1.38648e-96|bta:785630|K09228 KRAB domain-containing zinc finger protein | (RefSeq) zinc finger protein 480-like	--	[R]	General function prediction only	KRAB box	Zinc finger protein 397 OS=Bos taurus OX=9913 GN=ZNF397 PE=2 SV=1	S	Function unknown	PREDICTED: zinc finger protein 347-like [Ovis aries musimon]
gene-LOC114117991	--	--	Cellular Component: endoplasmic reticulum (GO:0005783);; Cellular Component: plasma membrane (GO:0005886);; Cellular Component: integral component of membrane (GO:0016021);;	--	--	[S]	Function unknown	Uncharacterised protein family (UPF0220)	Transmembrane protein 50B OS=Pongo abelii OX=9601 GN=TMEM50B PE=2 SV=1	S	Function unknown	PREDICTED: transmembrane protein 50B [Condylura cristata]
gene-LOC114118248	--	--	Molecular Function: structural constituent of ribosome (GO:0003735);; Molecular Function: ATP transmembrane transporter activity (GO:0005347);; Molecular Function: calcium ion binding (GO:0005509);; Cellular Component: mitochondrial inner membrane (GO:0005743);; Cellular Component: peroxisome (GO:0005777);; Biological Process: translation (GO:0006412);; Biological Process: mitochondrial transport…	K14684|5.20609e-84|chx:102189365|K14684 solute carrier family 25 (mitochondrial phosphate transporter), member 23/24/25/41 | (RefSeq) SLC25A24; solute carrier family 25 member 24	--	[F]	Nucleotide transport and metabolism	EF hand;; EF-hand domain;; EF hand;; EF-hand domain pair;; EF-hand domain pair;; EF hand;; Secreted protein acidic and rich in cysteine Ca binding region;; Cytoskeletal-regulatory complex EF hand;; Caleosin related protein	Calcium-binding mitochondrial carrier protein SCaMC-1 OS=Bos taurus OX=9913 GN=SLC25A24 PE=2 SV=1	S	Function unknown	PREDICTED: calcium-binding mitochondrial carrier protein SCaMC-1 isoform X1 [Ovis aries musimon]
gene-LOC114118884	--	--	--	--	--	--	--	Immunoglobulin V-set domain	Ig kappa chain V region 3374 OS=Oryctolagus cuniculus OX=9986 PE=1 SV=1	S	Function unknown	PREDICTED: uncharacterized protein LOC102337103 [Pantholops hodgsonii]
gene-LOC443162	--	--	Molecular Function: carbohydrate binding (GO:0030246);;	K10093|5.60373e-117|oas:443162|K10093 galectin-9 | (RefSeq) galectin-14	--	[W]	Extracellular structures	Galactoside-binding lectin	Galectin-9 OS=Bos taurus OX=9913 GN=LGALS9 PE=2 SV=1	S	Function unknown	galectin-14 [Ovis aries]
gene-LPXN	--	--	Cellular Component: podosome (GO:0002102);; Molecular Function: transcription cofactor activity (GO:0003712);; Cellular Component: nucleus (GO:0005634);; Cellular Component: cytoplasm (GO:0005737);; Cellular Component: plasma membrane (GO:0005886);; Cellular Component: focal adhesion (GO:0005925);; Biological Process: negative regulation of cell adhesion (GO:0007162);; Molecular Function: zinc io…	--	--	[TZ]	Signal transduction mechanisms;; Cytoskeleton	LIM domain	Leupaxin OS=Oryctolagus cuniculus OX=9986 GN=LPXN PE=2 SV=1	S	Function unknown	PREDICTED: leupaxin [Ovis aries]
gene-LRMP	--	--	Cellular Component: integral component of membrane (GO:0016021);;	--	--	--	--	MRVI1 protein	Protein MRVI1 OS=Bos taurus OX=9913 GN=MRVI1 PE=1 SV=1	S	Function unknown	PREDICTED: lymphoid-restricted membrane protein isoform X1 [Ovis aries]
gene-LRRC25	--	--	Cellular Component: integral component of membrane (GO:0016021);;	--	--	--	--	Leucine rich repeat	Leucine-rich repeat-containing protein 25 OS=Bos taurus OX=9913 GN=LRRC25 PE=2 SV=1	S	Function unknown	PREDICTED: leucine-rich repeat-containing protein 25 [Ovis aries musimon]
gene-LRRC72	--	--	Biological Process: melanocyte differentiation (GO:0030318);;	--	--	--	--	Leucine-rich repeat;; Leucine Rich repeats (2 copies)	Leucine-rich repeat-containing protein 72 OS=Bos taurus OX=9913 GN=LRRC72 PE=2 SV=1	S	Function unknown	PREDICTED: leucine-rich repeat-containing protein 72 [Bos indicus]
gene-LY86	--	--	Biological Process: positive regulation of lipopolysaccharide-mediated signaling pathway (GO:0031666);;	--	--	--	--	ML domain	Lymphocyte antigen 96 OS=Bos taurus OX=9913 GN=LY96 PE=1 SV=1	S	Function unknown	PREDICTED: lymphocyte antigen 86 isoform X2 [Bos taurus]
gene-MANF	--	--	Cellular Component: extracellular region (GO:0005576);; Biological Process: response to unfolded protein (GO:0006986);; Molecular Function: growth factor activity (GO:0008083);;	--	--	[R]	General function prediction only	Degradation arginine-rich protein for mis-folding	Mesencephalic astrocyte-derived neurotrophic factor OS=Bos taurus OX=9913 GN=MANF PE=1 SV=2	S	Function unknown	PREDICTED: mesencephalic astrocyte-derived neurotrophic factor [Ovis aries]
gene-MAP3K7CL	--	--	Biological Process: activation of MAPKK activity (GO:0000186);; Molecular Function: MAP kinase kinase kinase activity (GO:0004709);; Cellular Component: nucleus (GO:0005634);; Cellular Component: cytosol (GO:0005829);;	--	--	--	--	--	Mitogen-activated protein kinase kinase kinase 7 OS=Bos taurus OX=9913 GN=MAP3K7 PE=2 SV=1	S	Function unknown	TPA: chromosome 21 open reading frame 7 ortholog [Bos taurus]
gene-MLXIPL	--	--	Biological Process: negative regulation of transcription from RNA polymerase II promoter (GO:0000122);; Molecular Function: RNA polymerase II core promoter proximal region sequence-specific DNA binding (GO:0000978);; Molecular Function: transcriptional repressor activity, RNA polymerase II core promoter proximal region sequence-specific binding (GO:0001078);; Cellular Component: nucleus (GO:00056…	K09113|0|chx:102179624|K09113 MAX-like protein X | (RefSeq) MLXIPL; MLX interacting protein like	Insulin resistance (ko04931);; Non-alcoholic fatty liver disease (NAFLD) (ko04932)	[K]	Transcription	Helix-loop-helix DNA-binding domain	--	S	Function unknown	PREDICTED: carbohydrate-responsive element-binding protein isoform X2 [Capra hircus]
gene-MS4A8	--	--	Cellular Component: integral component of membrane (GO:0016021);;	--	--	--	--	CD20-like family	Membrane-spanning 4-domains subfamily A member 18 OS=Bos taurus OX=9913 GN=MS4A18 PE=2 SV=1	S	Function unknown	PREDICTED: membrane-spanning 4-domains subfamily A member 8 isoform X1 [Ovis aries]
gene-NCCRP1	--	--	Cellular Component: cytoplasm (GO:0005737);; Biological Process: positive regulation of cell proliferation (GO:0008284);; Cellular Component: extracellular exosome (GO:0070062);;	--	--	--	--	F-box associated region	F-box only protein 2 OS=Bos taurus OX=9913 GN=FBXO2 PE=2 SV=1	S	Function unknown	PREDICTED: F-box only protein 50 isoform X2 [Ovis aries musimon]
gene-NPM3	--	--	Cellular Component: nucleolus (GO:0005730);; Biological Process: rRNA processing (GO:0006364);; Biological Process: rRNA transcription (GO:0009303);; Molecular Function: RNA binding (GO:0044822);;	K11278|1.02879e-105|oas:101103609|K11278 nucleophosmin 3 | (RefSeq) NPM3; nucleophosmin/nucleoplasmin 3	--	--	--	Nucleoplasmin/nucleophosmin domain	Nucleoplasmin-3 OS=Pongo abelii OX=9601 GN=NPM3 PE=2 SV=3	S	Function unknown	PREDICTED: nucleoplasmin-3 [Ovis aries]
gene-NRROS	[K]	Transcription	Cellular Component: endoplasmic reticulum membrane (GO:0005789);; Cellular Component: plasma membrane (GO:0005886);; Biological Process: superoxide metabolic process (GO:0006801);; Biological Process: inflammatory response (GO:0006954);; Cellular Component: integral component of membrane (GO:0016021);; Biological Process: innate immune response (GO:0045087);; Biological Process: defense response …	--	--	[R]	General function prediction only	Leucine rich repeat;; Leucine Rich repeats (2 copies);; Leucine Rich Repeat;; Leucine rich repeats (6 copies);; Leucine-rich repeat	Negative regulator of reactive oxygen species OS=Bos taurus OX=9913 GN=NRROS PE=2 SV=1	S	Function unknown	PREDICTED: negative regulator of reactive oxygen species [Ovis aries musimon]
gene-PARP12	--	--	Molecular Function: NAD+ ADP-ribosyltransferase activity (GO:0003950);; Molecular Function: RNA binding (GO:0044822);; Molecular Function: metal ion binding (GO:0046872);;	K15259|0|oas:101106162|K15259 poly [ADP-ribose] polymerase 7/11/12/13 [EC:2.4.2.30] | (RefSeq) PARP12; poly(ADP-ribose) polymerase family member 12	--	--	--	Poly(ADP-ribose) polymerase catalytic domain;; WWE domain	--	S	Function unknown	PREDICTED: poly [ADP-ribose] polymerase 12 [Ovis aries]
gene-PI3	[Q]	Secondary metabolites biosynthesis, transport and catabolism	Biological Process: copulation (GO:0007620);; Biological Process: negative regulation of peptidase activity (GO:0010466);; Cellular Component: membrane (GO:0016020);; Molecular Function: peptidase inhibitor activity (GO:0030414);; Cellular Component: extracellular exosome (GO:0070062);;	--	--	--	--	Trappin protein transglutaminase binding domain;; WAP-type (Whey Acidic Protein) 'four-disulfide core'	Sodium/potassium ATPase inhibitor SPAI-2 OS=Sus scrofa OX=9823 PE=1 SV=2	S	Function unknown	elafin precursor [Ovis aries]
gene-PIK3AP1	--	--	Cellular Component: cytosol (GO:0005829);; Cellular Component: plasma membrane (GO:0005886);; Biological Process: positive regulation of phosphatidylinositol 3-kinase signaling (GO:0014068);; Molecular Function: kinase activity (GO:0016301);; Biological Process: phosphorylation (GO:0016310);; Biological Process: negative regulation of toll-like receptor signaling pathway (GO:0034122);; Biological…	K12230|0|chx:102172864|K12230 phosphoinositide 3-kinase adapter protein 1 | (RefSeq) PIK3AP1; phosphoinositide-3-kinase adaptor protein 1	PI3K-Akt signaling pathway (ko04151);; B cell receptor signaling pathway (ko04662)	--	--	Dof, BCAP, and BANK (DBB) motif,	--	S	Function unknown	PREDICTED: phosphoinositide 3-kinase adapter protein 1 isoform X3 [Ovis aries musimon]
gene-PLAC8	--	--	Molecular Function: chromatin binding (GO:0003682);; Biological Process: positive regulation of cell proliferation (GO:0008284);; Biological Process: response to cold (GO:0009409);; Biological Process: negative regulation of multicellular organism growth (GO:0040015);; Biological Process: defense response to bacterium (GO:0042742);; Biological Process: negative regulation of apoptotic process (GO…	--	--	--	--	PLAC8 family	Placenta-specific gene 8 protein OS=Bos taurus OX=9913 GN=PLAC8 PE=3 SV=1	S	Function unknown	PREDICTED: placenta-specific gene 8 protein [Ovis aries]
gene-PRF1	--	--	Biological Process: immunological synapse formation (GO:0001771);; Biological Process: defense response to tumor cell (GO:0002357);; Biological Process: immune response to tumor cell (GO:0002418);; Molecular Function: calcium ion binding (GO:0005509);; Cellular Component: integral component of membrane (GO:0016021);; Biological Process: cytolysis (GO:0019835);; Molecular Function: wide pore chann…	K07818|0|oas:101110903|K07818 perforin 1 | (RefSeq) PRF1; perforin 1	Apoptosis (ko04210);; Natural killer cell mediated cytotoxicity (ko04650);; Type I diabetes mellitus (ko04940);; Autoimmune thyroid disease (ko05320);; Allograft rejection (ko05330);; Graft-versus-host disease (ko05332);; Viral myocarditis (ko05416)	--	--	MAC/Perforin domain;; C2 domain	--	S	Function unknown	PREDICTED: perforin-1 [Ovis aries musimon]
gene-PTCHD1	--	--	Cellular Component: plasma membrane (GO:0005886);; Biological Process: smoothened signaling pathway (GO:0007224);; Cellular Component: integral component of membrane (GO:0016021);; Biological Process: cognition (GO:0050890);;	--	--	[R]	General function prediction only	Patched family;; Sterol-sensing domain of SREBP cleavage-activation	--	S	Function unknown	patched domain-containing protein 1 [Bos taurus]
gene-PTGES	--	--	Biological Process: prostaglandin biosynthetic process (GO:0001516);; Cellular Component: nuclear envelope lumen (GO:0005641);; Cellular Component: cytoplasm (GO:0005737);; Biological Process: negative regulation of cell proliferation (GO:0008285);; Cellular Component: integral component of membrane (GO:0016021);; Molecular Function: glutathione binding (GO:0043295);; Molecular Function: prostagl…	K15729|5.7219e-106|chx:102181874|K15729 microsomal prostaglandin-E synthase 1 [EC:5.3.99.3] | (RefSeq) PTGES; prostaglandin E synthase	Arachidonic acid metabolism (ko00590)	--	--	MAPEG family	Prostaglandin E synthase OS=Bos taurus OX=9913 GN=PTGES PE=2 SV=1	S	Function unknown	PREDICTED: prostaglandin E synthase [Ovis aries musimon]
gene-RAC2	[R]	General function prediction only	Molecular Function: nucleic acid binding (GO:0003676);; Molecular Function: GTPase activity (GO:0003924);; Molecular Function: endonuclease activity (GO:0004519);; Molecular Function: GTP binding (GO:0005525);; Cellular Component: nuclear envelope (GO:0005635);; Cellular Component: cytosol (GO:0005829);; Cellular Component: actin filament (GO:0005884);; Cellular Component: focal adhesion (GO:0005…	K07860|1.04295e-128|phd:102315491|K07860 Ras-related C3 botulinum toxin substrate 2 | (RefSeq) RAC2; ras-related C3 botulinum toxin substrate 2 (rho family, small GTP binding protein Rac2)	MAPK signaling pathway (ko04010);; Ras signaling pathway (ko04014);; Rap1 signaling pathway (ko04015);; cAMP signaling pathway (ko04024);; Chemokine signaling pathway (ko04062);; Sphingolipid signaling pathway (ko04071);; Wnt signaling pathway (ko04310);; Axon guidance (ko04360);; VEGF signaling pathway (ko04370);; Focal adhesion (ko04510);; Adherens junction (ko04520);; Natural killer cell media…	[R]	General function prediction only	Ras family;; Ras of Complex, Roc, domain of DAPkinase;; ADP-ribosylation factor family	Ras-related C3 botulinum toxin substrate 2 OS=Bos taurus OX=9913 GN=RAC2 PE=2 SV=1	S	Function unknown	ras-related C3 botulinum toxin substrate 2 precursor [Bos taurus]
gene-RASAL3	--	--	Molecular Function: GTPase activator activity (GO:0005096);; Cellular Component: cell cortex (GO:0005938);; Cellular Component: intrinsic component of the cytoplasmic side of the plasma membrane (GO:0031235);; Biological Process: positive regulation of GTPase activity (GO:0043547);; Biological Process: negative regulation of Ras protein signal transduction (GO:0046580);; Biological Process: posit…	K17634|0|chx:102187854|K17634 RAS protein activator-like 3 | (RefSeq) RASAL3; RAS protein activator like 3	Ras signaling pathway (ko04014)	[R]	General function prediction only	GTPase-activator protein for Ras-like GTPase	RAS protein activator like-3 OS=Bos taurus OX=9913 GN=RASAL3 PE=2 SV=1	S	Function unknown	PREDICTED: RAS protein activator like-3 [Ovis aries musimon]
gene-RASL10B	--	--	Biological Process: regulation of systemic arterial blood pressure by atrial natriuretic peptide (GO:0003050);; Molecular Function: GTP binding (GO:0005525);; Cellular Component: intracellular (GO:0005622);; Biological Process: small GTPase mediated signal transduction (GO:0007264);; Cellular Component: membrane (GO:0016020);; Biological Process: positive regulation of peptide hormone secretion (…	K07851|1.75508e-159|ptr:454588|K07851 Ras-like protein family member 10B | (RefSeq) RASL10B; RAS like family 10 member B	--	[R]	General function prediction only	Ras family;; Ras of Complex, Roc, domain of DAPkinase	GTP-binding protein Di-Ras2 OS=Macaca fascicularis OX=9541 GN=DIRAS2 PE=2 SV=1	S	Function unknown	PREDICTED: ras-like protein family member 10B isoform X1 [Erinaceus europaeus]
gene-RDH12	[IQR]	Lipid transport and metabolism;; Secondary metabolites biosynthesis, transport and catabolism;; General function prediction only	Molecular Function: retinol dehydrogenase activity (GO:0004745);; Cellular Component: intracellular (GO:0005622);; Biological Process: visual perception (GO:0007601);; Cellular Component: integral component of membrane (GO:0016021);; Biological Process: retinol metabolic process (GO:0042572);; Biological Process: response to stimulus (GO:0050896);; Biological Process: oxidation-reduction process …	K11153|0|oas:101115797|K11153 retinol dehydrogenase 12 [EC:1.1.1.300] | (RefSeq) RDH12; retinol dehydrogenase 12 (all-trans/9-cis/11-cis)	Retinol metabolism (ko00830)	[Q]	Secondary metabolites biosynthesis, transport and catabolism	short chain dehydrogenase;; Enoyl-(Acyl carrier protein) reductase;; KR domain	Retinol dehydrogenase 12 OS=Bos taurus OX=9913 GN=RDH12 PE=2 SV=1	S	Function unknown	PREDICTED: retinol dehydrogenase 12 [Ovis aries]
gene-RDH5	[C]	Energy production and conversion	Molecular Function: retinol dehydrogenase activity (GO:0004745);; Cellular Component: endoplasmic reticulum lumen (GO:0005788);; Biological Process: visual perception (GO:0007601);; Cellular Component: membrane (GO:0016020);; Biological Process: retinol metabolic process (GO:0042572);; Biological Process: response to stimulus (GO:0050896);; Biological Process: oxidation-reduction process (GO:0055…	K00061|0|chx:102179453|K00061 11-cis-retinol dehydrogenase [EC:1.1.1.315] | (RefSeq) RDH5; retinol dehydrogenase 5	Retinol metabolism (ko00830)	[QR]	Secondary metabolites biosynthesis, transport and catabolism;; General function prediction only	short chain dehydrogenase;; Enoyl-(Acyl carrier protein) reductase;; GCN5-like protein 1 (GCN5L1)	11-cis retinol dehydrogenase OS=Bos taurus OX=9913 GN=RDH5 PE=1 SV=1	S	Function unknown	PREDICTED: 11-cis retinol dehydrogenase isoform X1 [Bos mutus]
gene-RND1	[R]	General function prediction only	Molecular Function: receptor binding (GO:0005102);; Molecular Function: GTP binding (GO:0005525);; Cellular Component: cytoplasm (GO:0005737);; Cellular Component: cytoskeleton (GO:0005856);; Cellular Component: plasma membrane (GO:0005886);; Cellular Component: adherens junction (GO:0005912);; Biological Process: actin filament organization (GO:0007015);; Biological Process: negative regulation …	K07531|9.42597e-165|phd:102340066|K07531 Rho family GTPase 1 | (RefSeq) RND1; Rho family GTPase 1	Axon guidance (ko04360)	[R]	General function prediction only	Ras family;; Ras of Complex, Roc, domain of DAPkinase;; ADP-ribosylation factor family	Rho-related GTP-binding protein Rho6 OS=Bos taurus OX=9913 GN=RND1 PE=2 SV=1	S	Function unknown	rho-related GTP-binding protein Rho6 precursor [Bos taurus]
gene-RNF186	--	--	Molecular Function: zinc ion binding (GO:0008270);; Cellular Component: integral component of membrane (GO:0016021);;	--	--	[O]	Posttranslational modification, protein turnover, chaperones	zinc-RING finger domain;; RING-type zinc-finger;; Zinc finger, C3HC4 type (RING finger)	RING finger protein 186 OS=Bos taurus OX=9913 GN=RNF186 PE=2 SV=1	S	Function unknown	PREDICTED: RING finger protein 186 isoform X2 [Ovis aries musimon]
gene-S100A8	--	--	Biological Process: leukocyte migration involved in inflammatory response (GO:0002523);; Biological Process: positive regulation of peptide secretion (GO:0002793);; Molecular Function: calcium ion binding (GO:0005509);; Cellular Component: extracellular space (GO:0005615);; Cellular Component: nucleus (GO:0005634);; Cellular Component: cytoplasm (GO:0005737);; Cellular Component: cytoskeleton (GO…	K21127|2.87339e-57|oas:101104026|K21127 protein S100-A8 | (RefSeq) S100A8; S100 calcium binding protein A8	--	--	--	S-100/ICaBP type calcium binding domain;; EF-hand domain pair;; EF hand	Protein S100-A8 OS=Bos taurus OX=9913 GN=S100A8 PE=1 SV=2	S	Function unknown	PREDICTED: protein S100-A8 [Panthera pardus]
gene-S100A9	--	--	Biological Process: leukocyte migration involved in inflammatory response (GO:0002523);; Biological Process: positive regulation of peptide secretion (GO:0002793);; Molecular Function: calcium ion binding (GO:0005509);; Cellular Component: extracellular space (GO:0005615);; Cellular Component: nucleus (GO:0005634);; Cellular Component: cytoplasm (GO:0005737);; Cellular Component: cytoskeleton (GO…	K21128|6.94383e-64|oas:101122157|K21128 protein S100-A9 | (RefSeq) S100A9; S100 calcium binding protein A9	--	--	--	S-100/ICaBP type calcium binding domain	Protein S100-A9 OS=Bos taurus OX=9913 GN=S100A9 PE=1 SV=3	S	Function unknown	PREDICTED: protein S100-A9 isoform X1 [Ovis aries]
gene-SAMHD1	[R]	General function prediction only	Molecular Function: RNA binding (GO:0003723);; Cellular Component: nucleoplasm (GO:0005654);; Cellular Component: plasma membrane (GO:0005886);; Biological Process: dGTP catabolic process (GO:0006203);; Molecular Function: zinc ion binding (GO:0008270);; Molecular Function: dGTPase activity (GO:0008832);; Molecular Function: dGTP binding (GO:0032567);; Biological Process: regulation of innate imm…	--	--	[S]	Function unknown	HD domain;; SAM domain (Sterile alpha motif)	Deoxynucleoside triphosphate triphosphohydrolase SAMHD1 OS=Bos taurus OX=9913 GN=SAMHD1 PE=2 SV=1	S	Function unknown	PREDICTED: deoxynucleoside triphosphate triphosphohydrolase SAMHD1 isoform X1 [Ovis aries]
gene-SAMSN1	--	--	Molecular Function: phosphotyrosine residue binding (GO:0001784);; Biological Process: negative regulation of adaptive immune response (GO:0002820);; Cellular Component: nucleus (GO:0005634);; Cellular Component: cytosol (GO:0005829);; Molecular Function: RNA binding (GO:0044822);; Biological Process: negative regulation of peptidyl-tyrosine phosphorylation (GO:0050732);; Biological Process: nega…	--	--	[R]	General function prediction only	Lymphocyte signaling adaptor protein;; SAM domain (Sterile alpha motif);; SAM domain (Sterile alpha motif);; Variant SH3 domain	SAM and SH3 domain-containing protein 3 OS=Bos taurus OX=9913 GN=SASH3 PE=2 SV=2	S	Function unknown	PREDICTED: SAM domain-containing protein SAMSN-1 isoform X2 [Ovis aries musimon]
gene-SASH3	--	--	Biological Process: positive regulation of immunoglobulin production (GO:0002639);; Biological Process: positive regulation of T cell cytokine production (GO:0002726);; Cellular Component: nucleus (GO:0005634);; Cellular Component: cytoplasm (GO:0005737);; Biological Process: positive regulation of B cell proliferation (GO:0030890);; Biological Process: positive regulation of interferon-gamma pro…	--	--	[R]	General function prediction only	Lymphocyte signaling adaptor protein;; SAM domain (Sterile alpha motif);; SAM domain (Sterile alpha motif);; Variant SH3 domain	SAM and SH3 domain-containing protein 3 OS=Bos taurus OX=9913 GN=SASH3 PE=2 SV=2	S	Function unknown	PREDICTED: SAM and SH3 domain-containing protein 3 isoform X2 [Ovis aries musimon]
gene-SBSN	--	--	Cellular Component: extracellular exosome (GO:0070062);;	--	--	--	--	Bacterial collagen, middle region	Suprabasin OS=Bos taurus OX=9913 GN=SBSN PE=2 SV=1	S	Function unknown	PREDICTED: suprabasin isoform X1 [Ovis aries]
gene-SH2D1A	--	--	Biological Process: adaptive immune response (GO:0002250);; Molecular Function: SH3/SH2 adaptor activity (GO:0005070);; Cellular Component: cytoplasm (GO:0005737);; Biological Process: humoral immune response (GO:0006959);; Biological Process: cellular defense response (GO:0006968);; Biological Process: cell-cell signaling (GO:0007267);; Biological Process: positive regulation of signal transduct…	K07990|1.01558e-86|phd:102331943|K07990 SH2 domain protein 1A | (RefSeq) SH2D1A; SH2 domain containing 1A	Natural killer cell mediated cytotoxicity (ko04650);; Measles (ko05162)	[U]	Intracellular trafficking, secretion, and vesicular transport	SH2 domain	SH2 domain-containing protein 1A OS=Bos taurus OX=9913 GN=SH2D1A PE=2 SV=1	S	Function unknown	PREDICTED: SH2 domain-containing protein 1A isoform X1 [Pantholops hodgsonii]
gene-SLAMF8	--	--	Cellular Component: integral component of membrane (GO:0016021);;	K16853|0|oas:101116005|K16853 SLAM family member 8 | (RefSeq) SLAMF8; SLAM family member 8	--	--	--	--	Signaling lymphocytic activation molecule OS=Canis lupus familiaris OX=9615 GN=SLAMF1 PE=1 SV=1	S	Function unknown	PREDICTED: SLAM family member 8 [Ovis aries]
gene-SLC5A1	[R]	General function prediction only	Biological Process: intestinal D-glucose absorption (GO:0001951);; Molecular Function: glucose:sodium symporter activity (GO:0005412);; Cellular Component: integral component of plasma membrane (GO:0005887);; Biological Process: sodium ion transport (GO:0006814);; Cellular Component: extracellular exosome (GO:0070062);; Biological Process: glucose transmembrane transport (GO:1904659);;	K14158|0|oas:492300|K14158 solute carrier family 5 (sodium/glucose cotransporter), member 1 | (RefSeq) SLC5A1, SGLT1; solute carrier family 5 member 1	Carbohydrate digestion and absorption (ko04973);; Bile secretion (ko04976);; Mineral absorption (ko04978)	[P]	Inorganic ion transport and metabolism	Sodium:solute symporter family	Sodium/glucose cotransporter 1 OS=Ovis aries OX=9940 GN=SLC5A1 PE=2 SV=1	S	Function unknown	sodium/glucose cotransporter 1 [Ovis aries]
gene-SNX20	--	--	Molecular Function: phosphatidylinositol-4,5-bisphosphate binding (GO:0005546);; Cellular Component: nucleus (GO:0005634);; Cellular Component: plasma membrane (GO:0005886);; Biological Process: protein transport (GO:0015031);; Cellular Component: early endosome membrane (GO:0031901);; Molecular Function: phosphatidylinositol-3-phosphate binding (GO:0032266);;	K17931|0|chx:102178757|K17931 sorting nexin-20 | (RefSeq) SNX20; sorting nexin 20	--	[ZUD]	Cytoskeleton;; Intracellular trafficking, secretion, and vesicular transport;; Cell cycle control, cell division, chromosome partitioning	PX domain	Sorting nexin-20 OS=Bos taurus OX=9913 GN=SNX20 PE=2 SV=1	S	Function unknown	PREDICTED: sorting nexin-20 isoform X2 [Ovis aries musimon]
gene-SP140	--	--	Molecular Function: DNA binding (GO:0003677);; Cellular Component: nucleolus (GO:0005730);; Cellular Component: mitochondrion (GO:0005739);; Molecular Function: zinc ion binding (GO:0008270);;	--	--	[O]	Posttranslational modification, protein turnover, chaperones	HSR domain;; SAND domain;; PHD-finger;; Bromodomain	Nuclear autoantigen Sp-100 (Fragment) OS=Hylobates lar OX=9580 GN=SP100 PE=2 SV=1	S	Function unknown	PREDICTED: nuclear body protein SP140 isoform X4 [Ovis aries musimon]
gene-STEAP4	[R]	General function prediction only	Cellular Component: endosome (GO:0005768);; Cellular Component: integral component of plasma membrane (GO:0005887);; Molecular Function: cupric reductase activity (GO:0008823);; Biological Process: copper ion import (GO:0015677);; Biological Process: fat cell differentiation (GO:0045444);; Molecular Function: ferric-chelate reductase (NADPH) activity (GO:0052851);; Biological Process: oxidation-r…	K19876|0|oas:101111187|K19876 metalloreductase STEAP4 [EC:1.16.1.-] | (RefSeq) STEAP4; STEAP4 metalloreductase	--	--	--	NADP oxidoreductase coenzyme F420-dependent;; Ferric reductase like transmembrane component;; Acetohydroxy acid isomeroreductase, NADPH-binding domain	Metalloreductase STEAP1 OS=Sus scrofa OX=9823 GN=STEAP1 PE=2 SV=1	S	Function unknown	PREDICTED: metalloreductase STEAP4 [Ovis aries]
gene-TBC1D10C	--	--	Molecular Function: GTPase activator activity (GO:0005096);; Cellular Component: cytosol (GO:0005829);; Cellular Component: endomembrane system (GO:0012505);; Molecular Function: Rab GTPase binding (GO:0017137);; Biological Process: regulation of vesicle fusion (GO:0031338);; Cellular Component: filopodium membrane (GO:0031527);; Biological Process: retrograde transport, endosome to Golgi (GO:004…	K19944|0|oas:101109052|K19944 TBC1 domain family member 10 | (RefSeq) TBC1D10C; TBC1 domain family member 10C	--	[U]	Intracellular trafficking, secretion, and vesicular transport	Rab-GTPase-TBC domain	Rab GTPase-activating protein 1-like OS=Pongo abelii OX=9601 GN=RABGAP1L PE=2 SV=1	S	Function unknown	PREDICTED: carabin isoform X2 [Ovis aries musimon]
gene-TCAF2	[M]	Cell wall/membrane/envelope biogenesis	Biological Process: hematopoietic progenitor cell differentiation (GO:0002244);; Cellular Component: plasma membrane (GO:0005886);; Biological Process: negative regulation of anion channel activity (GO:0010360);; Biological Process: positive regulation of cell migration (GO:0030335);; Molecular Function: ion channel binding (GO:0044325);; Biological Process: positive regulation of protein targeti…	--	--	--	--	Peptidase M60, enhancin and enhancin-like;; N-terminal domain of M60-like peptidases	TRPM8 channel-associated factor 2 OS=Bos taurus OX=9913 GN=TCAF2 PE=2 SV=1	S	Function unknown	PREDICTED: TRPM8 channel-associated factor 2 isoform X2 [Ovis aries musimon]
gene-TCAP	--	--	Biological Process: somitogenesis (GO:0001756);; Biological Process: skeletal muscle contraction (GO:0003009);; Biological Process: adult heart development (GO:0007512);; Molecular Function: structural constituent of muscle (GO:0008307);; Biological Process: cardiac muscle hypertrophy in response to stress (GO:0014898);; Cellular Component: Z disc (GO:0030018);; Biological Process: skeletal muscl…	K19879|8.81075e-99|oas:101103739|K19879 telethonin | (RefSeq) TCAP; titin-cap	--	--	--	Telethonin protein	Telethonin OS=Bos taurus OX=9913 GN=TCAP PE=2 SV=1	S	Function unknown	PREDICTED: telethonin [Miniopterus natalensis]
gene-TCN1	--	--	Cellular Component: extracellular space (GO:0005615);; Biological Process: cobalamin transport (GO:0015889);; Molecular Function: cobalamin binding (GO:0031419);;	--	--	--	--	Eukaryotic cobalamin-binding protein;; Domain of unknown function (DUF4430)	Transcobalamin-1 OS=Sus scrofa OX=9823 GN=TCN1 PE=1 SV=2	S	Function unknown	PREDICTED: transcobalamin-1 isoform X2 [Ovis aries]
gene-TLR7	[K]	Transcription	Biological Process: regulation of protein phosphorylation (GO:0001932);; Biological Process: MyD88-dependent toll-like receptor signaling pathway (GO:0002755);; Molecular Function: double-stranded RNA binding (GO:0003725);; Molecular Function: single-stranded RNA binding (GO:0003727);; Molecular Function: transmembrane signaling receptor activity (GO:0004888);; Cellular Component: lysosome (GO:00…	K05404|0|oas:554254|K05404 toll-like receptor 7 | (RefSeq) TLR7; toll like receptor 7	Toll-like receptor signaling pathway (ko04620);; Measles (ko05162);; Influenza A (ko05164)	[T]	Signal transduction mechanisms	Leucine rich repeat;; Leucine Rich repeats (2 copies);; Leucine rich repeats (6 copies);; TIR domain;; Leucine Rich Repeat;; Leucine-rich repeat;; Leucine Rich repeat	Toll-like receptor 9 OS=Sus scrofa OX=9823 GN=TLR9 PE=2 SV=1	S	Function unknown	toll-like receptor 7 precursor [Ovis aries]
gene-TLR8	[K]	Transcription	Biological Process: regulation of protein phosphorylation (GO:0001932);; Biological Process: MyD88-dependent toll-like receptor signaling pathway (GO:0002755);; Molecular Function: DNA binding (GO:0003677);; Molecular Function: double-stranded RNA binding (GO:0003725);; Molecular Function: single-stranded RNA binding (GO:0003727);; Cellular Component: intracellular (GO:0005622);; Biological Proce…	K10170|0|oas:554259|K10170 toll-like receptor 8 | (RefSeq) TLR8; toll like receptor 8	Toll-like receptor signaling pathway (ko04620)	[T]	Signal transduction mechanisms	Leucine rich repeat;; Leucine Rich repeats (2 copies);; Leucine Rich Repeat;; TIR domain;; Leucine rich repeats (6 copies)	Toll-like receptor 9 OS=Felis catus OX=9685 GN=TLR9 PE=2 SV=1	S	Function unknown	PREDICTED: toll-like receptor 8 isoform X1 [Ovis aries]
gene-TMEM156	--	--	Cellular Component: integral component of membrane (GO:0016021);;	--	--	--	--	TMEM156 protein family	--	S	Function unknown	PREDICTED: transmembrane protein 156 isoform X1 [Ovis aries]
gene-TMEM229B	[S]	Function unknown	Cellular Component: integral component of membrane (GO:0016021);;	--	--	--	--	Putative ABC-transporter type IV	Transmembrane protein 229B OS=Bos taurus OX=9913 GN=TMEM229B PE=2 SV=1	S	Function unknown	PREDICTED: transmembrane protein 229B isoform X1 [Ovis aries]
gene-TNFRSF6B	--	--	Molecular Function: tumor necrosis factor-activated receptor activity (GO:0005031);; Cellular Component: integral component of plasma membrane (GO:0005887);; Biological Process: inflammatory response (GO:0006954);; Biological Process: immune response (GO:0006955);; Biological Process: multicellular organism development (GO:0007275);; Biological Process: response to lipopolysaccharide (GO:0032496)…	K05143|1.35351e-166|bta:789154|K05143 tumor necrosis factor receptor superfamily member 6B | (RefSeq) TNFRSF6B; TNF receptor superfamily member 6b	Cytokine-cytokine receptor interaction (ko04060)	--	--	TNFR/NGFR cysteine-rich region	Tumor necrosis factor receptor superfamily member 11B OS=Bos taurus OX=9913 GN=TNFRSF11B PE=2 SV=1	S	Function unknown	PREDICTED: tumor necrosis factor receptor superfamily member 6B isoform X2 [Ovis aries musimon]
gene-TOMM34	[R]	General function prediction only	Cellular Component: nucleoplasm (GO:0005654);; Cellular Component: mitochondrial outer membrane (GO:0005741);; Biological Process: protein targeting to mitochondrion (GO:0006626);; Molecular Function: heat shock protein binding (GO:0031072);;	K17766|0|phd:102338931|K17766 mitochondrial import receptor subunit TOM34 | (RefSeq) TOMM34; translocase of outer mitochondrial membrane 34	--	[R]	General function prediction only	Tetratricopeptide repeat;; Tetratricopeptide repeat;; Tetratricopeptide repeat;; TPR repeat;; Tetratricopeptide repeat;; Tetratricopeptide repeat;; Tetratricopeptide repeat	Mitochondrial import receptor subunit TOM34 OS=Pongo abelii OX=9601 GN=TOMM34 PE=2 SV=1	S	Function unknown	PREDICTED: mitochondrial import receptor subunit TOM34 [Pantholops hodgsonii]
gene-TRAF3IP3	--	--	Cellular Component: integral component of membrane (GO:0016021);;	--	--	--	--	--	Sarcolemmal membrane-associated protein OS=Oryctolagus cuniculus OX=9986 GN=SLMAP PE=1 SV=2	S	Function unknown	PREDICTED: TRAF3-interacting JNK-activating modulator isoform X3 [Ovis aries]
gene-TSPAN1	--	--	Cellular Component: lysosomal membrane (GO:0005765);; Cellular Component: integral component of plasma membrane (GO:0005887);; Biological Process: cell surface receptor signaling pathway (GO:0007166);; Biological Process: cell proliferation (GO:0008283);; Biological Process: cell migration (GO:0016477);; Biological Process: positive regulation of endocytosis (GO:0045807);; Cellular Component: per…	K17348|6.32389e-116|oas:101101845|K17348 tetraspanin-1 | (RefSeq) TSPAN1; tetraspanin 1	--	[R]	General function prediction only	Tetraspanin family	Tetraspanin-1 OS=Bos taurus OX=9913 GN=TSPAN1 PE=2 SV=1	S	Function unknown	PREDICTED: tetraspanin-1 [Ovis aries]
gene-TTC39A	--	--	--	--	--	[S]	Function unknown	Protein of unknown function (DUF3808);; Tetratricopeptide repeat;; Tetratricopeptide repeat;; Tetratricopeptide repeat;; Tetratricopeptide repeat	Tetratricopeptide repeat protein 39B OS=Macaca fascicularis OX=9541 GN=TTC39B PE=2 SV=1	S	Function unknown	PREDICTED: tetratricopeptide repeat protein 39A isoform X5 [Ovis aries musimon]
gene-UGT1A3	[G]	Carbohydrate transport and metabolism	Biological Process: flavonoid biosynthetic process (GO:0009813);; Molecular Function: glucuronosyltransferase activity (GO:0015020);; Cellular Component: integral component of membrane (GO:0016021);; Cellular Component: intracellular membrane-bounded organelle (GO:0043231);; Biological Process: flavonoid glucuronidation (GO:0052696);; Biological Process: xenobiotic glucuronidation (GO:0052697);;	K00699|0|oas:100534645|K00699 glucuronosyltransferase [EC:2.4.1.17] | (RefSeq) UGT1A3; UDP glucuronosyltransferase 1 family, polypeptide A3	Pentose and glucuronate interconversions (ko00040);; Ascorbate and aldarate metabolism (ko00053);; Steroid hormone biosynthesis (ko00140);; Starch and sucrose metabolism (ko00500);; Retinol metabolism (ko00830);; Porphyrin and chlorophyll metabolism (ko00860);; Metabolism of xenobiotics by cytochrome P450 (ko00980);; Drug metabolism - cytochrome P450 (ko00982);; Drug metabolism - other enzymes (k…	[GC]	Carbohydrate transport and metabolism;; Energy production and conversion	UDP-glucoronosyl and UDP-glucosyl transferase;; Glycosyltransferase family 28 C-terminal domain	UDP-glucuronosyltransferase 1-4 OS=Oryctolagus cuniculus OX=9986 GN=UGT1 PE=2 SV=1	S	Function unknown	UDP-glucuronosyltransferase 1-3 precursor [Ovis aries]
gene-UPK1B	--	--	Molecular Function: protein binding (GO:0005515);; Cellular Component: endoplasmic reticulum (GO:0005783);; Cellular Component: integral component of plasma membrane (GO:0005887);; Biological Process: cell surface receptor signaling pathway (GO:0007166);; Cellular Component: apical plasma membrane (GO:0016324);; Biological Process: epithelial cell differentiation (GO:0030855);; Biological Process…	K17347|0|ecb:100071097|K17347 uroplakin-1 | (RefSeq) UPK1B; uroplakin 1B	--	[R]	General function prediction only	Tetraspanin family	Uroplakin-1b OS=Bos taurus OX=9913 GN=UPK1B PE=1 SV=4	S	Function unknown	PREDICTED: uroplakin-1b isoform X2 [Equus asinus]
gene-WDFY4	[R]	General function prediction only	Molecular Function: phospholipid binding (GO:0005543);; Cellular Component: endomembrane system (GO:0012505);; Cellular Component: extrinsic component of membrane (GO:0019898);;	--	--	[TU]	Signal transduction mechanisms;; Intracellular trafficking, secretion, and vesicular transport	Beige/BEACH domain;; WD domain, G-beta repeat;; PH domain associated with Beige/BEACH	Lysosomal-trafficking regulator OS=Bos taurus OX=9913 GN=LYST PE=1 SV=1	S	Function unknown	PREDICTED: WD repeat- and FYVE domain-containing protein 4 isoform X1 [Ovis aries musimon]
gene-ZC3H12A	--	--	Cellular Component: P-body (GO:0000932);; Molecular Function: DNA binding (GO:0003677);; Molecular Function: chromatin binding (GO:0003682);; Molecular Function: endoribonuclease activity (GO:0004521);; Molecular Function: exoribonuclease activity (GO:0004532);; Cellular Component: nucleoplasm (GO:0005654);; Cellular Component: rough endoplasmic reticulum (GO:0005791);; Cellular Component: cytosk…	K18668|0|chx:102190376|K18668 ribonuclease ZC3H12 [EC:3.1.-.-] | (RefSeq) ZC3H12A; zinc finger CCCH-type containing 12A	--	[S]	Function unknown	Zc3h12a-like Ribonuclease NYN domain	Ribonuclease ZC3H12A OS=Bos taurus OX=9913 GN=ZC3H12A PE=2 SV=1	S	Function unknown	PREDICTED: ribonuclease ZC3H12A [Ovis aries musimon]
Ovis_aries_newGene_10151	--	--	--	--	--	--	--	Immunoglobulin C1-set domain;; Immunoglobulin V-set domain;; Immunoglobulin domain;; Immunoglobulin domain;; Immunoglobulin I-set domain;; CD80-like C2-set immunoglobulin domain;; CD47 immunoglobulin-like domain	Ig kappa chain V region GOM OS=Canis lupus familiaris OX=9615 PE=1 SV=1	S	Function unknown	IGK protein [Bos taurus]
Ovis_aries_newGene_10447	--	--	Molecular Function: RNA-directed DNA polymerase activity (GO:0003964);; Molecular Function: endonuclease activity (GO:0004519);; Cellular Component: cytoplasm (GO:0005737);; Biological Process: RNA-dependent DNA biosynthetic process (GO:0006278);; Biological Process: nucleic acid phosphodiester bond hydrolysis (GO:0090305);;	--	--	--	--	--	LINE-1 reverse transcriptase homolog OS=Nycticebus coucang OX=9470 PE=3 SV=1	S	Function unknown	reverse transcriptase-like [Bos taurus]
Ovis_aries_newGene_10979	--	--	Cellular Component: cytoplasm (GO:0005737);; Cellular Component: intracellular membrane-bounded organelle (GO:0043231);;	--	--	--	--	SAM domain (Sterile alpha motif);; SAM domain (Sterile alpha motif);; Sterile alpha motif (SAM)/Pointed domain	--	S	Function unknown	PREDICTED: sterile alpha motif domain-containing protein 9 isoform X1 [Ovis aries]
Ovis_aries_newGene_10980	--	--	Cellular Component: cytoplasm (GO:0005737);; Cellular Component: intracellular membrane-bounded organelle (GO:0043231);;	--	--	--	--	--	--	S	Function unknown	PREDICTED: sterile alpha motif domain-containing protein 9 isoform X1 [Ovis aries]
Ovis_aries_newGene_10982	--	--	Cellular Component: cytoplasm (GO:0005737);; Cellular Component: intracellular membrane-bounded organelle (GO:0043231);;	--	--	--	--	--	--	S	Function unknown	PREDICTED: sterile alpha motif domain-containing protein 9 isoform X1 [Ovis aries]
Ovis_aries_newGene_11071	--	--	Cellular Component: membrane (GO:0016020);;	--	--	--	--	Immunoglobulin V-set domain	Ig kappa chain V region 3315 OS=Oryctolagus cuniculus OX=9986 PE=1 SV=1	S	Function unknown	T-cell receptor Vgamma6 Jgamma4, partial [Bos taurus]
Ovis_aries_newGene_11274	--	--	Cellular Component: integral component of membrane (GO:0016021);;	--	--	--	--	Immunoglobulin V-set domain	--	S	Function unknown	T-cell receptor beta chain, partial [Ovis aries]
Ovis_aries_newGene_1346	--	--	Cellular Component: integral component of membrane (GO:0016021);;	--	--	--	--	Immunoglobulin V-set domain;; Immunoglobulin I-set domain;; Immunoglobulin domain	--	S	Function unknown	TPA: TRD@ protein-like [Bos taurus]
Ovis_aries_newGene_135	--	--	Molecular Function: RNA-directed DNA polymerase activity (GO:0003964);; Biological Process: RNA-dependent DNA biosynthetic process (GO:0006278);;	--	--	[R]	General function prediction only	Reverse transcriptase (RNA-dependent DNA polymerase)	LINE-1 reverse transcriptase homolog OS=Nycticebus coucang OX=9470 PE=3 SV=1	S	Function unknown	hypothetical protein M91_09415, partial [Bos mutus]
Ovis_aries_newGene_1701	--	--	Molecular Function: actin binding (GO:0003779);; Molecular Function: RNA-directed DNA polymerase activity (GO:0003964);; Molecular Function: phospholipid binding (GO:0005543);; Cellular Component: proteinaceous extracellular matrix (GO:0005578);; Cellular Component: plasma membrane (GO:0005886);; Biological Process: RNA-dependent DNA biosynthetic process (GO:0006278);; Cellular Component: anchore…	--	--	--	--	ENV polyprotein (coat polyprotein)	--	S	Function unknown	PREDICTED: MLV-related proviral Env polyprotein-like [Pantholops hodgsonii]
Ovis_aries_newGene_176	--	--	Biological Process: positive regulation of type IIa hypersensitivity (GO:0001798);; Biological Process: positive regulation of protein phosphorylation (GO:0001934);; Biological Process: positive regulation of activation of membrane attack complex (GO:0001970);; Molecular Function: endopeptidase inhibitor activity (GO:0004866);; Biological Process: fatty acid metabolic process (GO:0006631);; Biolo…	K03990|7.70031e-102|oas:101113831|K03990 complement component 3 | (RefSeq) complement C3-like	Phagosome (ko04145);; Complement and coagulation cascades (ko04610);; Pertussis (ko05133);; Legionellosis (ko05134);; Leishmaniasis (ko05140);; Chagas disease (American trypanosomiasis) (ko05142);; Staphylococcus aureus infection (ko05150);; Tuberculosis (ko05152);; Herpes simplex infection (ko05168);; Viral carcinogenesis (ko05203);; Systemic lupus erythematosus (ko05322)	[O]	Posttranslational modification, protein turnover, chaperones	--	Complement C3 OS=Bos taurus OX=9913 GN=C3 PE=1 SV=2	S	Function unknown	PREDICTED: complement C3-like [Ovis aries]
Ovis_aries_newGene_2881	--	--	Cellular Component: integral component of membrane (GO:0016021);;	--	--	--	--	TMEM238 protein family	--	S	Function unknown	PREDICTED: putative transmembrane protein LOC100289255-like [Pantholops hodgsonii]
Ovis_aries_newGene_2961	--	--	Cellular Component: nucleus (GO:0005634);; Cellular Component: cytoplasm (GO:0005737);; Cellular Component: plasma membrane (GO:0005886);; Biological Process: regulation of transcription, DNA-templated (GO:0006355);; Biological Process: muscle organ development (GO:0007517);; Molecular Function: histone binding (GO:0042393);; Biological Process: histone H4-R3 methylation (GO:0043985);;	--	--	--	--	--	Coordinator of PRMT5 and differentiation stimulator OS=Bos taurus OX=9913 GN=COPRS PE=2 SV=1	S	Function unknown	PREDICTED: coordinator of PRMT5 and differentiation stimulator isoform X1 [Ovis aries musimon]
Ovis_aries_newGene_3107	--	--	Molecular Function: nucleic acid binding (GO:0003676);; Molecular Function: transcription factor activity, sequence-specific DNA binding (GO:0003700);; Molecular Function: RNA-directed DNA polymerase activity (GO:0003964);; Cellular Component: intracellular (GO:0005622);; Biological Process: RNA-dependent DNA biosynthetic process (GO:0006278);; Biological Process: regulation of transcription, DNA…	--	--	[R]	General function prediction only	Reverse transcriptase (RNA-dependent DNA polymerase)	LINE-1 reverse transcriptase homolog OS=Nycticebus coucang OX=9470 PE=3 SV=1	S	Function unknown	hypothetical protein M91_21246, partial [Bos mutus]
Ovis_aries_newGene_3695	--	--	Cellular Component: integral component of membrane (GO:0016021);; Molecular Function: SH3 domain binding (GO:0017124);;	K06551|9.50355e-140|bta:104973826|K06551 signal-regulatory protein alpha/beta1/gamma | (RefSeq) signal-regulatory protein beta-1 isoform 3-like	--	--	--	Immunoglobulin V-set domain;; Immunoglobulin domain;; Immunoglobulin domain;; Immunoglobulin I-set domain;; Immunoglobulin domain	Tyrosine-protein phosphatase non-receptor type substrate 1 OS=Bos taurus OX=9913 GN=SIRPA PE=2 SV=1	S	Function unknown	PREDICTED: tyrosine-protein phosphatase non-receptor type substrate 1-like [Bos indicus]
Ovis_aries_newGene_4226	--	--	Molecular Function: lysophospholipase activity (GO:0004622);; Molecular Function: carbohydrate binding (GO:0030246);; Biological Process: positive regulation of T cell apoptotic process (GO:0070234);;	K13334|1.58635e-74|chx:100653408|K13334 eosinophil lysophospholipase (galectin-10) [EC:3.1.1.5] | (RefSeq) LGALS15; lectin, galactoside-binding, soluble, 15	--	[W]	Extracellular structures	--	Galectin-4 OS=Bos taurus OX=9913 GN=LGALS4 PE=2 SV=1	S	Function unknown	lectin, galactoside-binding, soluble, 15 [Capra hircus]
Ovis_aries_newGene_4878	--	--	Biological Process: positive regulation of cytokine-mediated signaling pathway (GO:0001961);; Molecular Function: DNA binding (GO:0003677);; Molecular Function: receptor binding (GO:0005102);; Molecular Function: voltage-gated ion channel activity (GO:0005244);; Molecular Function: sodium channel activity (GO:0005272);; Cellular Component: peroxisome (GO:0005777);; Cellular Component: plasma memb…	--	--	--	--	--	--	S	Function unknown	PREDICTED: uncharacterized protein LOC106991855 [Ovis aries]
Ovis_aries_newGene_5376	--	--	Biological Process: immunoglobulin production (GO:0002377);; Cellular Component: extracellular space (GO:0005615);; Biological Process: immune response (GO:0006955);;	--	--	--	--	Immunoglobulin V-set domain;; Immunoglobulin I-set domain	Ig kappa chain V region BS-5 OS=Oryctolagus cuniculus OX=9986 PE=1 SV=1	S	Function unknown	TPA: immunoglobulin iota chain-like, partial [Bos taurus]
Ovis_aries_newGene_5388	--	--	--	--	--	--	--	--	--	S	Function unknown	immunoglobulin lambda-2c light chain variable region, partial [Ovis aries]
Ovis_aries_newGene_5390	--	--	--	--	--	--	--	Immunoglobulin V-set domain	Ig kappa chain V region K-25 OS=Oryctolagus cuniculus OX=9986 PE=1 SV=1	S	Function unknown	immunoglobulin lambda-2b light chain variable region, partial [Ovis aries]
Ovis_aries_newGene_5391	--	--	--	--	--	--	--	Immunoglobulin V-set domain	Ig kappa chain V region K-25 OS=Oryctolagus cuniculus OX=9986 PE=1 SV=1	S	Function unknown	immunoglobulin lambda-2b light chain variable region, partial [Ovis aries]
Ovis_aries_newGene_5392	--	--	--	--	--	--	--	Immunoglobulin V-set domain	Ig kappa chain V region 3374 OS=Oryctolagus cuniculus OX=9986 PE=1 SV=1	S	Function unknown	immunoglobulin lambda-2b light chain variable region, partial [Ovis aries]
Ovis_aries_newGene_5393	--	--	--	--	--	--	--	Immunoglobulin V-set domain	Ig kappa chain V region 3374 OS=Oryctolagus cuniculus OX=9986 PE=1 SV=1	S	Function unknown	immunoglobulin lambda-2b light chain variable region, partial [Ovis aries]
Ovis_aries_newGene_5593	--	--	--	--	--	--	--	--	LINE-1 reverse transcriptase homolog OS=Nycticebus coucang OX=9470 PE=3 SV=1	S	Function unknown	hypothetical protein M91_00785, partial [Bos mutus]
Ovis_aries_newGene_6153	--	--	--	K09560|4.91673e-44|oas:101109085|K09560 suppressor of tumorigenicity protein 13 | (RefSeq) ST13; suppression of tumorigenicity 13 (colon carcinoma) (Hsp70 interacting protein)	--	[OT]	Posttranslational modification, protein turnover, chaperones;; Signal transduction mechanisms	Tetratricopeptide repeat	Hsc70-interacting protein OS=Pongo abelii OX=9601 GN=ST13 PE=2 SV=1	S	Function unknown	ST13 [Cervus elaphus hippelaphus]
Ovis_aries_newGene_6260	--	--	--	--	--	--	--	HMG14 and HMG17	Non-histone chromosomal protein HMG-14 OS=Bos taurus OX=9913 GN=HMGN1 PE=1 SV=2	S	Function unknown	PREDICTED: uncharacterized protein LOC105607580 isoform X1, partial [Ovis aries]
[truncated: 173 more rows]

## Sheet: green
COG_class	COG_class_annotation	GO_annotation	KEGG_annotation	KEGG_pathway_annotation	KOG_class	KOG_class_annotation	Pfam_annotation	Swiss-Prot_annotation	eggNOG_class	eggNOG_class_annotation	NR_annotation
[truncated: 65 more rows]

[truncated: 2 more sheets: Fermentation-gene expression , Immune-gene expression]
